# Supplementary material for: Inverse association between atherogenic index of plasma and testosterone in US adult males: A large cross-sectional study from the NAHNES 2011–2016
Source: Front Physiol. 2025 Feb 21;16:1504778. doi: 10.3389/fphys.2025.1504778 (PMC11885243; doi:10.3389/fphys.2025.1504778)
Supplement: Supplementary file 1 [file Table1.xlsx]

## Sheet: Sheet1
SEQN	SDMVSTRA	WTMEC2YR	SDMVPSU	Year	Gender	Age	Race	EDUcation	PIR	BMI	HDLmmolL	AIP	WTSAF2YR	Weight	TGmmolL	TT	TD	Martial_new	Smoke	Drink	Diabete	Hypertension	physical_activity	sleep_time
62169	92	14783.6	1	2011-2012	Male	21	5	2	1	20.1	1.11	-0.100347	30061	10020.3	0.881	557.05	0	3	1	3	1	1	1	2
62184	95	15236.3	2	2011-2012	Male	26	2	2	3	22.1	1.58	-0.543519	60118.9	20039.6	0.452	746.95	0	3	1	3	1	1	3	2
62199	92	130891	2	2011-2012	Male	57	3	3	3	28	0.91	0.0847137	282918	94306	1.106	269.24	1	1	2	3	1	1	2	2
62202	102	40844.6	1	2011-2012	Male	36	1	1	2	24.7	1.5	0.136721	76738.1	25579.4	2.055	272.46	1	1	1	3	1	1	2	2
62205	90	105584	1	2011-2012	Male	28	3	3	3	28.9	1.03	0.150324	221218	73739.3	1.456	466.11	0	3	1	3	1	1	2	1
62208	102	41216.9	2	2011-2012	Male	38	4	3	2	22.2	1.19	-0.230449	77437.8	25812.6	0.7	763	0	1	1	3	1	1	2	1
62228	91	144730	1	2011-2012	Male	50	3	3	2	43.4	0.85	0.40664	276758	92252.6	2.168	171.11	1	1	1	3	2	2	2	2
62236	93	9513.61	1	2011-2012	Male	61	5	3	3	23.2	1.01	0.178664	19384.3	6461.43	1.524	531.12	0	1	1	3	1	1	3	2
62250	92	52965.1	3	2011-2012	Male	34	1	3	3	25.9	1.29	-0.0668346	107988	35995.9	1.106	568.99	0	1	1	3	1	1	3	1
62264	99	55291.9	1	2011-2012	Male	77	3	1	2	31.1	1.42	0.0402791	121412	40470.7	1.558	114.17	1	1	2	3	2	2	1	1
62265	95	19591.5	2	2011-2012	Male	52	3	3	1	31.4	1.01	0.396734	39524.7	13174.9	2.518	323.13	0	1	3	3	2	1	1	2
62266	91	30837.6	2	2011-2012	Male	64	3	3	2	16.6	1.45	-0.149798	0	0	1.027	7.66	1	2	2	3	1	1	1	1
62288	103	23281.7	1	2011-2012	Male	29	3	3	2	20.1	1.37	-0.284851	57050.8	19016.9	0.711	776.27	0	3	1	2	1	1	3	2
62291	92	20038.5	1	2011-2012	Male	56	5	3	3	29.9	1.11	-0.259993	50671.3	16890.4	0.61	257.94	1	1	1	3	1	2	3	2
62316	100	34832.6	2	2011-2012	Male	39	4	1	1	21.5	0.98	0.01094	65442.9	21814.3	1.005	853	0	1	3	3	1	1	2	1
62317	94	18824.3	1	2011-2012	Male	46	3	3	1	27.6	1.53	0.0322658	38964.6	12988.2	1.648	585.52	0	1	2	3	2	2	3	2
62326	97	157855	1	2011-2012	Male	69	3	3	3	26.4	1.34	0.0224222	330638	110213	1.411	406.18	0	1	1	3	1	1	2	2
62339	100	74200.7	2	2011-2012	Male	29	3	3	3	29.2	1.27	0.0494012	154120	51373.4	1.423	465	0	1	2	3	1	1	3	1
62353	91	43438	2	2011-2012	Male	80	3	3	3	27.8	1.01	-0.11896	103263	34421	0.768	321.06	0	1	2	3	2	2	1	2
62357	91	101591	1	2011-2012	Male	36	3	3	3	25.6	1.14	0.102963	232682	77560.5	1.445	555.22	0	1	2	3	1	1	2	2
62366	98	40047.5	1	2011-2012	Male	80	3	2	2	21.7	1.14	-0.129021	80101.1	26700.4	0.847	189.71	1	1	1	3	2	1	1	2
62384	101	27682.9	1	2011-2012	Male	40	3	2	2	30.5	1.14	0.532374	56917.9	18972.6	3.884	514.76	0	2	1	3	1	1	2	1
62386	97	22845.2	1	2011-2012	Male	35	5	2	2	38.4	1.22	0.156678	47864.8	15954.9	1.75	317.13	0	1	3	3	1	2	3	1
62393	98	48709.7	2	2011-2012	Male	20	1	2	2	27.1	1.16	-0.0772388	88965.3	29655.1	0.971	828	0	3	3	3	1	1	2	2
62413	101	130104	1	2011-2012	Male	65	3	3	2	40	1.63	0.0683908	284160	94719.9	1.908	335.75	0	1	2	3	2	2	1	2
62418	101	52174.8	1	2011-2012	Male	80	3	1	2	23.5	0.96	0.396671	100180	33393.2	2.393	683.12	0	2	3	2	1	2	1	2
62419	95	46481.6	1	2011-2012	Male	80	3	2	1	26.5	1.68	-0.359613	109609	36536.5	0.734	638.55	0	1	1	3	1	1	1	2
62421	91	15171.9	3	2011-2012	Male	23	5	3	1	24.5	1.58	-0.154902	30850.7	10283.6	1.106	350.74	0	3	1	3	1	1	3	2
62424	90	43905.7	1	2011-2012	Male	20	4	1	1	30.4	1.11	0.0449351	92547.9	30849.3	1.231	506.86	0	3	1	3	1	1	3	1
62430	92	50482.8	1	2011-2012	Male	27	4	3	2	37.9	1.01	0.0262783	93007.8	31002.6	1.073	395.62	0	1	2	3	1	1	2	1
62431	97	29542.3	1	2011-2012	Male	54	2	1	1	18.9	1.4	-0.369427	99168.5	33056.2	0.598	474.8	0	3	2	2	1	2	1	2
62464	95	22824.3	1	2011-2012	Male	32	3	2	2	28.2	1.32	0.01836	47407.8	15802.6	1.377	424.74	0	1	1	3	1	1	2	2
62467	94	118578	1	2011-2012	Male	65	3	3	2	25.6	1.76	-0.210483	241480	80493.3	1.084	711.53	0	1	1	3	1	1	3	2
62475	97	37321.8	2	2011-2012	Male	22	3	2	1	25.8	1.32	-0.282355	85480.7	28493.6	0.689	408.59	0	1	1	3	1	1	3	3
62480	98	110055	1	2011-2012	Male	43	3	2	3	28.5	1.29	0.169989	237881	79293.8	1.908	258.76	1	1	2	3	1	1	2	2
62494	92	39407.7	2	2011-2012	Male	28	4	3	3	26.8	1.14	0.260532	80346.1	26782	2.077	504.23	0	1	3	3	1	1	3	2
62502	99	14808.9	2	2011-2012	Male	35	2	2	1	36.5	1.6	-0.106169	47001.1	15667	1.253	448.38	0	1	3	3	1	1	3	2
62522	94	25494.6	2	2011-2012	Male	54	3	3	3	31.2	2.4	-0.349612	52418.6	17472.9	1.073	579.57	0	2	3	3	1	1	1	2
62524	93	93129.8	1	2011-2012	Male	23	3	3	3	24	1.01	-0.0593455	214438	71479.2	0.881	793.75	0	3	1	3	1	1	3	2
62539	101	11218.7	2	2011-2012	Male	60	2	1	1	31.9	1.68	-0.409068	28337.6	9445.86	0.655	1037.91	0	2	3	3	2	2	1	2
62565	101	15533.8	2	2011-2012	Male	23	5	3	2	31.7	1.03	0.119102	30225.3	10075.1	1.355	435.32	0	3	1	3	1	2	3	2
62579	96	13005.5	2	2011-2012	Male	78	1	3	1	23.8	1.37	-0.164981	26891	8963.66	0.937	134.06	1	1	2	3	1	2	2	1
62587	101	16476	1	2011-2012	Male	73	3	3	1	24.8	1.58	-0.294483	33552.9	11184.3	0.802	639.27	0	1	2	3	2	1	2	1
62601	97	9711.59	2	2011-2012	Male	65	2	2	3	26.1	1.06	-0.0231398	25324.1	8441.35	1.005	513.57	0	1	2	3	1	1	1	2
62619	96	25884.6	2	2011-2012	Male	80	3	3	2	24.9	1.47	-0.0211893	61471.9	20490.6	1.4	242	1	3	3	3	1	2	2	2
62632	102	14817.7	2	2011-2012	Male	29	5	1	1	48.3	0.78	0.459508	30362.8	10120.9	2.247	394	0	3	3	3	1	1	1	1
62634	97	113009	2	2011-2012	Male	68	3	1	2	32.6	1.32	0.270538	236706	78901.8	2.461	270.7	1	1	2	3	1	1	2	2
62658	92	28710.8	1	2011-2012	Male	68	3	2	2	34.5	1.06	0.576428	55980.5	18660.2	3.997	469.19	0	2	2	3	1	1	2	2
62661	96	90031.5	2	2011-2012	Male	35	3	3	3	21.2	1.16	0.449159	220618	73539.2	3.263	429.65	0	3	3	3	1	1	2	1
62678	103	9462.88	2	2011-2012	Male	68	4	1	2	23.7	1.29	-0.17157	19566.1	6522.03	0.869	340.78	0	1	3	2	1	2	1	2
62691	100	19387.6	2	2011-2012	Male	31	2	1	2	23.6	1.63	-0.326826	76499.2	25499.7	0.768	843	0	3	3	3	1	1	1	2
62694	91	22239.2	2	2011-2012	Male	37	3	2	1	40.1	1.19	-0.332822	47867.1	15955.7	0.553	369.62	0	3	2	3	1	1	3	2
62708	91	14187.1	3	2011-2012	Male	52	5	2	2	21.9	1.22	0.0153872	31773.1	10591	1.264	170.84	1	1	2	1	1	1	2	2
62718	96	6085.92	1	2011-2012	Male	63	2	3	2	26.8	1.19	0.126396	14647.4	4882.47	1.592	760.62	0	3	2	3	1	1	3	2
62719	96	15478.3	1	2011-2012	Male	74	4	1	3	27.6	1.24	-0.165538	28226.9	9408.96	0.847	303.06	0	2	1	2	1	1	1	2
62735	97	129835	1	2011-2012	Male	39	3	2	3	22.4	1.14	-0.165367	298955	99651.5	0.779	461.99	0	1	1	3	1	1	1	2
62737	92	10676.4	2	2011-2012	Male	58	5	1	1	23.6	0.91	0.524974	23910.5	7970.17	3.048	212.91	1	1	2	3	1	1	2	1
62744	91	45119.5	2	2011-2012	Male	37	4	3	2	33.9	1.14	-0.0959587	95106.5	31702.2	0.914	225.65	1	1	1	3	1	1	3	2
62757	92	105443	1	2011-2012	Male	54	3	2	2	36.1	0.88	0.933004	207077	69025.8	7.542	346.5	0	2	2	3	1	2	2	2
62763	94	116249	1	2011-2012	Male	29	3	3	3	31.8	2.07	-0.355024	250205	83401.5	0.914	394.07	0	1	3	3	1	1	2	1
62771	99	22291.5	2	2011-2012	Male	30	2	1	1	27.4	0.78	-0.149369	76855.1	25618.4	0.553	705.42	0	3	3	3	1	1	1	1
62777	92	18722.5	2	2011-2012	Male	28	5	3	2	25.4	2.38	-0.670713	64550.3	21516.8	0.508	575.02	0	3	1	3	1	1	3	2
62804	95	98855.5	2	2011-2012	Male	69	3	3	3	30.8	1.29	-0.108424	215691	71896.9	1.005	425.46	0	1	1	3	1	2	2	2
62814	101	8734.62	2	2011-2012	Male	72	2	1	2	24.4	1.89	-0.279075	24822.3	8274.09	0.994	439.99	0	2	2	3	1	1	1	1
62817	99	21458.5	2	2011-2012	Male	41	2	2	1	31.9	1.19	-0.341548	44621.3	14873.8	0.542	412.26	0	1	3	3	2	2	1	1
62840	101	120725	2	2011-2012	Male	60	3	1	1	35.8	1.19	-0.147664	235390	78463.3	0.847	70.49	1	1	3	2	1	2	1	1
62847	90	35491.3	1	2011-2012	Male	44	4	3	3	26.5	0.98	0.587757	73593.5	24531.2	3.793	345.07	0	1	1	3	1	2	1	1
62871	92	12886.5	2	2011-2012	Male	48	5	3	3	24.6	1.5	0.441224	32585.9	10862	4.143	235.65	1	1	2	3	1	2	2	1
62892	95	18491	2	2011-2012	Male	50	2	3	1	28.5	1.37	-0.175774	56955.5	18985.2	0.914	481.68	0	1	3	2	1	2	3	1
62916	103	38922.1	2	2011-2012	Male	22	1	3	1	31.7	1.14	0.30122	75427.6	25142.5	2.281	330.63	0	3	1	3	1	1	1	2
62930	102	44160.9	1	2011-2012	Male	23	1	3	1	31.2	1.5	-0.248208	85580	28526.7	0.847	536.28	0	3	1	3	1	1	1	2
62948	101	58756.1	1	2011-2012	Male	79	3	3	3	34.8	1.11	0.0973793	114679	38226.4	1.389	19.21	1	1	1	2	2	2	1	1
62985	102	11750.8	1	2011-2012	Male	68	5	3	2	27.1	1.29	-0.12337	19507	6502.32	0.971	321.46	0	1	2	3	2	2	1	1
62997	96	29830	2	2011-2012	Male	60	3	3	1	36.4	1.03	-0.030566	70342.8	23447.6	0.96	345.1	0	1	1	3	1	1	1	2
63012	91	120348	1	2011-2012	Male	65	3	3	3	26.7	1.32	-0.0721321	285807	95269	1.118	502.31	0	1	2	3	1	2	2	2
63022	92	92229.8	1	2011-2012	Male	49	3	1	2	28.9	1.34	-0.124939	181129	60376.3	1.005	490.8	0	1	2	2	1	1	1	1
63023	91	126760	1	2011-2012	Male	25	3	3	1	22.4	1.22	-0.489763	291873	97291	0.395	836.64	0	1	2	3	1	1	1	2
63030	102	45330.6	2	2011-2012	Male	21	1	1	1	25.9	1.03	-0.0106712	87846.7	29282.2	1.005	477	0	1	1	3	1	1	1	2
63041	103	15539.8	2	2011-2012	Male	35	5	3	3	27.1	1.68	-0.185895	31598.7	10532.9	1.095	568.92	0	3	1	3	1	1	3	1
63051	96	23911.1	2	2011-2012	Male	30	5	3	3	24.9	1.03	0.122613	51157.3	17052.4	1.366	414.27	0	1	1	3	1	1	2	2
63057	98	44574.4	1	2011-2012	Male	29	3	3	2	20.8	1.11	-0.179627	102636	34211.9	0.734	501.19	0	3	1	3	1	1	2	1
63064	95	7233.37	2	2011-2012	Male	61	2	1	1	18.7	3.88	-0.667145	20556	6852	0.835	505.67	0	2	3	3	1	2	1	2
63077	94	92645.9	2	2011-2012	Male	38	3	3	3	24.4	1.55	-0.381446	213323	71107.8	0.644	408.63	0	1	1	3	1	2	3	2
63081	90	19868.5	3	2011-2012	Male	62	5	2	2	25.3	1.09	-0.0924506	46852.4	15617.5	0.881	1080.3	0	1	3	3	1	1	1	2
63091	93	59271.4	2	2011-2012	Male	70	3	3	3	31.3	1.58	0.021451	130151	43383.5	1.66	342	0	1	2	3	1	2	1	2
63094	94	29371.8	1	2011-2012	Male	80	3	3	2	28.4	1.4	-0.0892232	56453.2	18817.7	1.14	392.71	0	1	1	3	2	2	1	1
63106	95	32838.1	1	2011-2012	Male	50	3	1	1	27.9	1.29	-0.0939742	63932.9	21311	1.039	525.37	0	2	2	3	1	1	1	1
63117	101	15533.8	2	2011-2012	Male	24	5	3	2	26.2	1.06	0.53663	33234.4	11078.1	3.647	433.71	0	1	1	3	1	1	1	2
63123	99	18904.9	2	2011-2012	Male	55	2	2	1	34.5	1.22	0.034543	0	0	1.321	260.14	1	3	1	3	1	1	1	1
63126	90	119471	1	2011-2012	Male	44	3	3	3	27	1.27	0.229845	258233	86077.7	2.156	773.86	0	1	1	3	1	1	3	2
63127	92	15024.2	1	2011-2012	Male	28	5	3	2	27.7	1.16	0.468296	30550.3	10183.4	3.41	444.76	0	1	3	3	1	1	2	1
63133	94	40318.1	2	2011-2012	Male	24	1	1	2	29.8	1.06	-0.0380866	82202.3	27400.8	0.971	314.33	0	1	1	3	1	1	3	2
63143	90	11456.6	3	2011-2012	Male	70	5	1	1	30.9	0.78	0.580516	0	0	2.969	341.95	0	1	1	2	1	2	1	1
63145	90	15040.6	3	2011-2012	Male	50	2	3	1	19.6	2.07	-0.299355	38528.9	12843	1.039	497.88	0	2	3	3	2	2	1	2
63147	92	32025.6	3	2011-2012	Male	41	3	3	2	30	1.19	-0.0317918	62894.7	20964.9	1.106	390.16	0	1	1	3	1	2	1	2
63159	102	39553.6	2	2011-2012	Male	48	3	3	1	37.6	0.96	0.282547	77678.7	25892.9	1.84	136	1	1	2	3	1	2	1	2
63177	93	8420.94	2	2011-2012	Male	60	2	2	3	24	1.14	0.223674	23930.9	7976.95	1.908	547.67	0	2	3	2	1	1	2	2
63180	91	10859.6	1	2011-2012	Male	50	5	3	3	26.2	1.06	0.144662	24320.8	8106.93	1.479	374.51	0	1	1	3	1	1	2	2
63195	93	24594.3	2	2011-2012	Male	59	4	2	2	27.4	1.16	0.241108	52926.4	17642.1	2.021	281.74	1	1	2	2	1	2	2	2
63205	101	28480.8	1	2011-2012	Male	67	3	1	2	20.8	1.42	-0.126573	54685.3	18228.4	1.061	328.15	0	1	2	2	1	2	1	2
63209	102	70202.8	1	2011-2012	Male	39	3	2	2	27.6	1.24	-0.0319692	159216	53072	1.152	412.74	0	1	1	3	1	2	3	1
63214	102	38126.3	2	2011-2012	Male	37	1	1	1	31.9	1.27	-0.038224	73885.3	24628.4	1.163	488	0	1	2	2	1	1	3	2
63219	91	20973.5	3	2011-2012	Male	39	5	3	3	20.6	1.4	-0.139234	42647.5	14215.8	1.016	603.01	0	3	3	1	1	1	3	2
63220	103	23281.7	1	2011-2012	Male	27	3	3	1	26.3	1.11	-0.159962	53323.8	17774.6	0.768	470.88	0	3	1	3	1	1	1	1
63230	93	16658.4	1	2011-2012	Male	48	5	3	3	28.2	1.22	0.148157	42123.9	14041.3	1.716	389.88	0	3	3	3	1	2	1	1
63236	98	14896.2	2	2011-2012	Male	80	4	2	1	29.4	1.11	0.0679517	32534.6	10844.9	1.298	615	0	2	1	2	2	2	2	1
63248	101	71391.3	1	2011-2012	Male	75	3	1	3	26.6	1.22	0.133748	137216	45738.6	1.66	643.17	0	1	2	2	2	2	1	1
63276	97	18175.9	2	2011-2012	Male	67	3	1	1	41	0.88	0.380006	0	0	2.111	178.9	1	2	1	2	2	2	1	2
63281	98	35699.9	2	2011-2012	Male	40	1	3	1	29.1	1.09	0.255715	76825.6	25608.5	1.964	455	0	1	3	3	1	2	3	1
63284	97	87761.4	1	2011-2012	Male	79	3	3	2	30.6	1.06	0.0484125	192710	64236.7	1.185	392.26	0	1	2	3	1	2	2	2
63291	96	22114.2	1	2011-2012	Male	47	2	3	3	40.5	1.27	-0.158828	61507.4	20502.5	0.881	336.44	0	2	1	3	1	1	3	1
63295	102	48362.9	2	2011-2012	Male	80	3	3	1	23.3	1.32	-0.2164	114854	38284.8	0.802	569	0	1	2	3	1	2	2	2
63302	101	131424	1	2011-2012	Male	28	3	3	2	22.6	1.58	0.0330673	314682	104894	1.705	642.83	0	3	3	3	1	1	3	2
63305	94	17390.2	2	2011-2012	Male	37	3	2	1	26.7	1.27	-0.153439	36120.6	12040.2	0.892	470.27	0	2	3	2	1	1	1	1
63308	102	22497.2	1	2011-2012	Male	28	2	3	1	22.9	1.14	-0.129021	88769.2	29589.7	0.847	659.32	0	3	1	3	1	1	2	1
63312	91	76821.7	3	2011-2012	Male	74	3	2	2	23.5	1.55	-0.0658275	153499	51166.4	1.332	608.64	0	1	3	3	1	1	1	2
63340	94	34629.5	1	2011-2012	Male	26	3	3	1	29.7	1.01	0.120183	78537.8	26179.3	1.332	276.21	1	1	3	2	1	2	3	1
63352	94	127169	1	2011-2012	Male	64	3	2	3	22.9	1.11	-0.0241337	0	0	1.05	933.36	0	1	3	3	2	2	1	1
63383	97	16801.6	2	2011-2012	Male	51	2	1	2	33.5	1.06	-0.074941	46731	15577	0.892	275	1	1	2	3	1	1	2	1
63387	101	25989.2	2	2011-2012	Male	20	2	3	1	21.2	1.45	-0.495787	102548	34182.6	0.463	595.01	0	3	1	3	1	1	3	1
63389	95	33738.8	1	2011-2012	Male	80	3	3	2	22.7	2.15	-0.410752	68708	22902.7	0.835	13.52	1	1	2	2	1	1	1	2
63391	90	12180.6	3	2011-2012	Male	70	4	3	1	30.7	1.42	-0.0867086	23287.1	7762.37	1.163	261.67	1	1	2	3	1	2	3	2
63426	95	33802.4	1	2011-2012	Male	58	3	1	1	26.9	1.53	-0.251204	65810.2	21936.7	0.858	669.82	0	2	3	3	1	1	1	1
63456	98	17569.3	1	2011-2012	Male	80	1	3	3	19.6	1.09	0.0362919	30564.8	10188.3	1.185	515.57	0	2	3	1	1	1	1	3
63466	96	21123.7	1	2011-2012	Male	49	2	2	2	22.8	1.68	-0.258698	70908.9	23636.3	0.926	562.19	0	3	3	3	1	1	1	2
63474	91	80588.3	2	2011-2012	Male	74	3	3	2	31.8	1.09	0.298633	0	0	2.168	338.6	0	1	1	1	2	2	1	1
63489	92	87903.3	2	2011-2012	Male	32	3	3	3	37.8	0.96	0.263488	189201	63067	1.761	245.4	1	1	1	3	1	1	2	2
63496	98	125420	2	2011-2012	Male	58	3	2	2	26	1.06	0.252761	0	0	1.897	446	0	2	1	2	2	2	2	1
63519	96	16620.8	1	2011-2012	Male	54	2	3	2	25.5	1.09	-0.371846	46773.4	15591.1	0.463	430.79	0	2	2	3	1	2	3	2
63529	100	33458.6	1	2011-2012	Male	23	3	3	1	19.1	1.29	-0.301704	74829.5	24943.2	0.644	696.92	0	3	2	3	2	2	3	1
63559	97	20543.8	1	2011-2012	Male	41	5	3	3	24.9	0.85	0.672315	43575.9	14525.3	3.997	616.04	0	1	1	1	1	1	3	2
63560	94	116166	2	2011-2012	Male	40	3	2	1	31.1	0.98	0.304561	234357	78119.1	1.976	402.31	0	1	1	3	1	1	1	2
63562	98	44574.4	1	2011-2012	Male	22	3	2	1	20.1	1.19	-0.130571	109227	36409.1	0.881	598.96	0	3	3	3	1	1	2	2
63571	99	12793.2	1	2011-2012	Male	36	5	1	3	25.4	1.53	-0.312535	26013.6	8671.21	0.745	282.42	1	1	1	3	1	1	3	2
63576	90	38781.8	1	2011-2012	Male	46	4	3	3	27.7	0.88	0.648582	83457.8	27819.3	3.918	448.98	0	1	3	3	1	2	3	2
63602	93	19546.6	2	2011-2012	Male	34	2	2	1	20.5	1.55	0.235203	0	0	2.664	426.12	0	1	1	3	2	2	1	2
63609	103	24066.1	2	2011-2012	Male	66	5	1	1	26.7	1.06	0.0484125	50408	16802.7	1.185	413.16	0	1	2	3	1	1	1	2
63633	99	13189.9	2	2011-2012	Male	48	2	3	3	30.6	0.96	-0.0846441	25807.6	8602.52	0.79	451.93	0	1	1	3	2	2	3	2
63642	93	21340.7	1	2011-2012	Male	25	2	2	1	28.9	1.29	0.12971	73577	24525.7	1.739	297.28	1	1	2	3	1	1	3	2
63657	97	23174.2	1	2011-2012	Male	30	5	3	3	28.3	0.98	0.0344893	47122.5	15707.5	1.061	428.11	0	1	1	3	1	1	3	1
63659	95	39501.6	1	2011-2012	Male	80	3	2	3	29.7	1.09	0.00632863	75846.1	25282	1.106	133.21	1	2	2	3	1	2	2	2
63662	95	36318.6	2	2011-2012	Male	80	3	3	3	29.3	1.19	-0.0449472	69734.5	23244.8	1.073	189.19	1	1	1	2	1	1	3	1
63664	91	18939.1	2	2011-2012	Male	58	5	3	3	27.3	1.5	0.188272	38725.4	12908.5	2.314	286.8	1	2	1	3	2	2	2	2
63665	93	27795.7	2	2011-2012	Male	56	4	2	2	29.6	1.32	0.167675	53712.2	17904.1	1.942	289.41	1	3	1	3	2	1	2	1
63673	101	126464	1	2011-2012	Male	43	3	1	1	32.7	1.78	-0.23885	268839	89613	1.027	387.39	0	1	3	3	1	2	1	2
63700	96	21123.7	1	2011-2012	Male	40	2	2	2	31.9	1.11	-0.159962	41330.9	13777	0.768	302.95	0	2	1	3	2	2	3	1
63701	90	146041	1	2011-2012	Male	55	3	3	3	25.7	0.88	0.566062	310456	103485	3.24	494.51	0	1	1	3	1	2	3	2
63708	102	13808.3	2	2011-2012	Male	63	5	3	2	30.9	1.47	-0.263143	31222.3	10407.4	0.802	335	0	1	2	3	2	2	1	2
63719	94	34629.5	1	2011-2012	Male	21	3	2	1	19.3	1.29	-0.294348	84858	28286	0.655	673.37	0	3	3	3	1	1	2	1
63736	101	31783.2	2	2011-2012	Male	36	2	2	2	36.7	1.01	0.15884	114696	38232.1	1.456	308.05	0	1	3	3	1	2	2	1
63741	92	24704.4	3	2011-2012	Male	72	1	2	2	25.7	2.74	-0.435585	50720.8	16906.9	1.005	846.97	0	1	2	3	1	1	1	3
63752	94	28576.8	1	2011-2012	Male	60	3	2	1	27.2	0.93	0.177645	54869.6	18289.9	1.4	351.01	0	2	3	3	1	1	1	2
63759	99	95023.6	1	2011-2012	Male	56	3	3	3	21.8	1.14	0.0750344	197532	65843.9	1.355	591.37	0	1	1	3	1	1	1	2
63762	92	36973.8	1	2011-2012	Male	23	3	3	1	28.3	1.71	-0.341459	77289.1	25763	0.779	734.77	0	1	1	3	2	1	1	2
63765	98	27719.9	2	2011-2012	Male	80	3	1	3	23.8	0.8	0.145352	60481.5	20160.5	1.118	31.4	1	2	2	2	1	2	1	3
63771	101	34306.5	1	2011-2012	Male	43	3	3	2	39.9	1.11	0.267489	70536.4	23512.1	2.055	102.95	1	1	1	2	1	2	1	2
63787	95	22792.2	1	2011-2012	Male	30	3	2	1	20	1.16	-0.287757	54573.6	18191.2	0.598	670.75	0	1	1	3	1	1	1	2
63799	91	12038.9	3	2011-2012	Male	69	5	2	1	27.2	1.66	-0.198919	23825.3	7941.77	1.05	578.84	0	1	1	3	1	2	1	2
63841	102	63721.1	2	2011-2012	Male	27	1	3	3	33.1	1.14	0.0714944	123486	41161.9	1.344	361	0	1	2	3	1	1	2	2
63849	103	73321.2	1	2011-2012	Male	34	3	3	2	30.1	0.8	0.276749	157815	52604.9	1.513	283.04	1	1	1	3	1	1	3	2
63859	99	17930.5	2	2011-2012	Male	55	2	2	1	33.5	1.24	0.000699911	0	0	1.242	261.32	1	1	3	3	1	1	1	2
63879	99	39676.3	1	2011-2012	Male	76	3	3	2	23.6	1.19	-0.0140945	94320.8	31440.3	1.152	404.31	0	2	2	3	2	2	2	2
63939	95	9293.32	2	2011-2012	Male	66	2	1	2	27.8	1.6	-0.243174	24233.4	8077.8	0.914	315.37	0	1	3	3	1	1	1	1
63946	91	19649.8	3	2011-2012	Male	39	3	1	1	29.8	0.96	0.59545	41170.1	13723.4	3.782	443.44	0	1	3	3	1	2	2	2
63959	101	28129.6	1	2011-2012	Male	41	3	2	1	26.1	0.83	0.659905	59798.3	19932.8	3.793	270.01	1	1	3	2	1	2	1	1
63983	101	97410.3	1	2011-2012	Male	31	3	1	1	27	0.98	0.407755	0	0	2.506	357.75	0	1	3	2	1	1	1	1
63984	91	34470.4	3	2011-2012	Male	24	5	3	2	24	1.34	-0.115534	84468.1	28156	1.027	483.18	0	3	1	3	1	1	1	2
64025	92	90802.8	2	2011-2012	Male	31	3	3	3	26.5	1.5	-0.254405	207972	69324	0.835	652.08	0	1	2	3	1	1	3	1
64029	98	41236.9	2	2011-2012	Male	22	1	2	2	32	1.27	0.0388985	78045.3	26015.1	1.389	767	0	3	3	3	1	1	3	2
64032	103	35786.7	1	2011-2012	Male	46	1	3	3	26.8	0.96	0.160431	68553.5	22851.2	1.389	332	0	2	1	3	1	2	3	2
64036	98	28658.2	1	2011-2012	Male	69	3	3	2	30.3	1.27	0.10113	62992.8	20997.6	1.603	601.36	0	1	2	2	2	2	1	2
64037	95	13740.3	2	2011-2012	Male	28	5	3	3	29.1	1.14	0.0926222	27939.6	9313.21	1.411	521.23	0	1	1	3	1	1	2	1
64042	94	17944.8	2	2011-2012	Male	39	3	1	1	26.9	0.93	0.378652	40697.7	13565.9	2.224	330.88	0	1	1	3	1	2	3	2
64065	93	105923	1	2011-2012	Male	46	3	3	3	29.3	1.42	-0.254661	208021	69340.4	0.79	270.74	1	1	1	2	1	1	3	2
64071	101	11161.3	2	2011-2012	Male	67	2	1	1	27.1	1.5	-0.188872	26235	8744.99	0.971	503.02	0	2	1	2	2	2	1	2
64158	97	17096	2	2011-2012	Male	27	2	3	3	26.1	1.47	-0.160424	58942.3	19647.4	1.016	638.01	0	1	3	3	1	1	3	1
64164	95	20264.7	2	2011-2012	Male	47	2	3	3	51.1	1.09	0.505274	43011.8	14337.3	3.489	190.85	1	1	2	2	2	1	1	1
64179	98	25612.3	2	2011-2012	Male	52	1	1	2	31.9	0.8	0.672098	56134	18711.3	3.76	315	0	1	1	2	2	1	2	2
64191	93	14406.8	2	2011-2012	Male	72	4	2	1	25.3	1.27	-0.111692	29788.5	9929.5	0.982	221.02	1	1	2	2	1	2	1	2
64192	92	118337	2	2011-2012	Male	42	3	3	3	28.7	0.78	0.955786	230391	76797	7.045	276.14	1	1	1	3	1	1	3	2
64203	101	16475.4	1	2011-2012	Male	35	3	1	1	28.1	1.76	-0.502788	37734.8	12578.3	0.553	580.94	0	1	3	3	1	1	2	2
64222	91	110971	3	2011-2012	Male	39	3	3	3	24.9	1.22	0.109263	271930	90643.2	1.569	451.26	0	1	1	3	1	1	3	2
64228	91	184924	2	2011-2012	Male	44	3	2	3	37	1.03	0.611548	353618	117873	4.211	529.13	0	3	2	3	2	1	1	1
64231	98	8252.41	2	2011-2012	Male	68	4	1	2	35.8	1.22	0.0153872	19334	6444.67	1.264	377	0	1	2	2	2	2	2	2
64234	102	63262.1	2	2011-2012	Male	29	1	3	3	38.6	1.22	-0.214204	116552	38850.7	0.745	304	0	3	1	3	1	1	2	1
64247	92	47764.6	1	2011-2012	Male	42	1	1	1	24.7	1.09	0.072152	93307.2	31102.4	1.287	460.67	0	1	2	3	1	1	1	1
64252	91	11234.2	3	2011-2012	Male	61	4	2	1	25.2	1.81	-0.0318526	20487.2	6829.05	1.682	529.36	0	1	3	3	1	1	1	1
64261	102	14339.4	2	2011-2012	Male	67	5	3	3	24.5	1.09	0.0758482	28378	9459.32	1.298	269	1	1	1	1	1	2	2	1
64266	99	93718.7	2	2011-2012	Male	31	3	3	3	26.5	1.16	-0.198762	220586	73528.8	0.734	466.89	0	1	1	3	1	2	3	1
64281	93	33736.7	2	2011-2012	Male	44	4	3	3	36.6	1.11	0.111226	72600.8	24200.3	1.434	241.86	1	1	1	3	1	2	3	1
64313	102	14736.2	2	2011-2012	Male	65	1	2	3	25.8	1.14	0.215865	30469.6	10156.5	1.874	134	1	1	1	3	1	2	2	1
64325	98	111474	2	2011-2012	Male	44	3	2	3	28.9	1.32	0.01836	217029	72343	1.377	357	0	2	1	2	1	1	3	2
64326	92	94631.4	2	2011-2012	Male	29	3	3	3	18.8	1.63	-0.506324	217895	72631.7	0.508	690.51	0	1	1	3	1	1	2	2
64329	91	35975.2	1	2011-2012	Male	80	3	3	3	34.9	1.24	-0.378254	84834.1	28278	0.519	622.14	0	1	2	3	1	1	1	1
64333	96	20825.6	2	2011-2012	Male	46	5	2	2	26.4	1.53	0.10845	46640.5	15546.8	1.964	320.53	0	2	1	3	1	1	1	2
64336	94	21796.8	1	2011-2012	Male	31	3	1	1	30.5	1.09	-0.0924506	49433.8	16477.9	0.881	312.49	0	1	3	3	1	2	1	2
64343	91	87190.9	2	2011-2012	Male	63	3	1	3	32.4	1.16	0.228683	191652	63883.9	1.964	614.86	0	1	2	1	2	2	1	2
64345	92	22385.5	2	2011-2012	Male	21	5	3	1	20.6	1.29	-0.149644	51544.1	17181.4	0.914	516.51	0	3	1	3	1	1	3	2
64368	100	8999.29	2	2011-2012	Male	70	2	1	1	24.3	1.03	-0.147141	0	0	0.734	199	1	2	2	1	2	2	2	1
64376	95	34296.1	1	2011-2012	Male	58	3	2	1	22.5	0.96	0.0292992	76972.6	25657.5	1.027	439.94	0	2	3	3	1	2	1	2
64382	101	15533.8	2	2011-2012	Male	24	5	3	1	17.8	1.53	-0.158976	33234.4	11078.1	1.061	727.71	0	1	1	3	1	1	2	3
64427	101	111169	2	2011-2012	Male	37	3	3	3	36.5	1.47	-0.308179	239271	79757	0.723	548.36	0	1	1	3	1	1	3	2
64433	99	7271.66	1	2011-2012	Male	80	3	1	1	23.1	1.22	-0.164673	17269.1	5756.36	0.835	617.53	0	1	1	3	1	2	1	2
64439	98	149225	2	2011-2012	Male	53	3	3	3	26.3	1.06	0.587266	306817	102272	4.098	492	0	1	1	3	1	2	1	1
64446	98	104872	1	2011-2012	Male	47	3	2	2	26.3	1.4	0.105267	205956	68652	1.784	379.59	0	1	2	3	1	2	1	2
64451	101	21966	1	2011-2012	Male	32	3	3	2	27.7	0.54	1.00607	45624.9	15208.3	5.476	235.83	1	1	1	3	1	1	1	2
64473	101	12478	2	2011-2012	Male	79	2	2	2	30	1.47	-0.288796	31518.5	10506.1	0.756	12.17	1	1	1	1	2	2	2	1
64475	90	8932.69	3	2011-2012	Male	62	4	2	2	25.8	1.32	-0.192691	16290	5430.01	0.847	494.31	0	1	2	3	2	1	3	2
64485	100	37374.3	1	2011-2012	Male	32	4	1	1	35.4	0.88	0.272475	78780.5	26260.2	1.648	288.61	1	1	1	3	1	1	2	2
64497	94	28642.1	1	2011-2012	Male	60	3	1	2	32.7	1.32	0.38539	55903.2	18634.4	3.206	285.61	1	3	2	2	2	2	1	2
64499	102	10164.3	2	2011-2012	Male	63	1	3	2	28.3	1.01	0.705457	21311.4	7103.8	5.126	399	0	1	3	3	2	1	1	1
64524	93	26225.5	2	2011-2012	Male	28	3	3	1	20.6	1.09	0.0909728	0	0	1.344	582.48	0	3	1	3	1	1	3	2
64544	100	7926.54	2	2011-2012	Male	69	5	3	3	29.7	1.34	-0.0533864	13158.4	4386.15	1.185	349.41	0	1	1	3	1	1	2	2
64558	97	12074.4	1	2011-2012	Male	62	2	3	3	29.6	1.11	-0.229082	29060.4	9686.79	0.655	361.09	0	1	2	2	1	1	3	2
64567	100	39871.8	1	2011-2012	Male	37	4	3	3	23.1	1.03	0.270238	74910.5	24970.2	1.919	303.62	0	1	2	3	1	1	2	1
64591	92	20011.5	3	2011-2012	Male	51	2	1	1	26.4	1.24	-0.269947	61638.9	20546.3	0.666	292	1	1	2	2	1	2	1	1
64611	100	17271.7	2	2011-2012	Male	50	2	3	2	45.8	1.09	0.0528316	36659.2	12219.7	1.231	180	1	1	1	2	2	1	2	2
64621	100	39737.1	1	2011-2012	Male	38	4	3	3	26.9	1.14	0.281352	73210.3	24403.4	2.179	359.51	0	1	2	3	1	1	3	2
64625	96	8823.4	1	2011-2012	Male	69	2	1	2	26	1.34	-0.182129	19142.3	6380.78	0.881	451.37	0	1	1	2	2	1	2	1
64632	91	54820.4	2	2011-2012	Male	21	4	2	3	30.6	1.01	-0.0883942	103756	34585.5	0.824	336.19	0	3	3	3	1	1	3	2
64639	92	26172.6	1	2011-2012	Male	58	2	1	3	43.1	1.01	0.589961	71317.8	23772.6	3.929	82.7	1	1	2	3	2	2	1	2
64651	91	29098.6	3	2011-2012	Male	58	3	3	1	31.1	0.98	-0.0577388	62895.8	20965.3	0.858	318.6	0	3	2	2	1	1	1	1
64661	90	38059.6	2	2011-2012	Male	29	4	2	2	23.6	0.72	0.208247	71505.8	23835.3	1.163	959.35	0	3	3	3	1	1	3	1
64672	100	16715	2	2011-2012	Male	22	2	3	2	26.6	0.36	0.252583	60518.1	20172.7	0.644	2.7	1	3	1	3	1	1	3	2
64682	94	160360	1	2011-2012	Male	42	3	2	2	32.5	1.09	0.298633	329710	109903	2.168	357.58	0	1	1	3	1	2	3	2
64720	100	21044.9	1	2011-2012	Male	29	2	3	2	20.6	0.93	0.309584	53909.9	17970	1.897	468.61	0	1	3	3	2	1	2	2
64721	100	17151.4	2	2011-2012	Male	56	2	1	1	31.4	1.03	0.0812844	35665.1	11888.4	1.242	125	1	2	3	3	2	2	1	1
64726	95	18427.4	2	2011-2012	Male	55	2	1	2	26	1.63	-0.210022	56759.5	18919.8	1.005	393.27	0	1	2	2	1	2	1	1
64742	100	16419.2	2	2011-2012	Male	56	2	2	2	38	0.98	-0.0522063	45667.5	15222.5	0.869	467	0	2	1	3	2	1	3	2
64746	99	18232.8	2	2011-2012	Male	29	2	3	3	30.2	1.11	0.111226	57867.8	19289.3	1.434	710.81	0	3	3	3	1	1	3	1
64756	93	14323.6	2	2011-2012	Male	72	4	2	2	28	1.03	0.386144	29616.4	9872.15	2.506	373.39	0	1	1	3	1	2	1	2
64765	101	80778.7	1	2011-2012	Male	32	3	1	2	33.7	1.5	-0.19382	173866	57955.4	0.96	452.82	0	1	1	3	1	1	1	2
64768	94	38616.6	1	2011-2012	Male	27	3	1	1	23.4	1.01	-0.138625	88917.2	29639.1	0.734	594.51	0	1	3	3	1	1	1	2
64771	96	12505.4	2	2011-2012	Male	64	1	2	1	26.3	0.91	0.0715583	22805.3	7601.76	1.073	432.28	0	2	2	2	1	1	1	2
64789	99	7645.78	1	2011-2012	Male	67	2	3	3	30.9	1.34	-0.101389	19312.6	6437.54	1.061	308.3	0	1	2	3	2	1	3	1
64802	102	25387	1	2011-2012	Male	42	2	2	3	21.9	1.94	-0.581938	85219.8	28406.6	0.508	939.39	0	3	1	3	1	1	3	1
64816	92	22385.5	2	2011-2012	Male	21	5	2	1	22.1	1.11	0.0243451	51544.1	17181.4	1.174	332.58	0	3	3	3	1	1	2	1
64821	92	11722.7	2	2011-2012	Male	62	2	2	3	36.4	1.24	0.123536	26691.3	8897.12	1.648	398.32	0	2	1	3	2	1	1	2
64824	97	34297	1	2011-2012	Male	62	3	3	1	32.7	0.67	0.70668	0	0	3.41	83.07	1	2	3	2	2	1	1	1
64831	94	11105.6	2	2011-2012	Male	24	5	3	2	26.8	1.6	-0.294029	22582.1	7527.37	0.813	441.71	0	3	3	3	1	1	3	2
64832	91	41663.4	1	2011-2012	Male	32	1	2	2	30.5	1.55	0.00223576	87821.5	29273.8	1.558	277.67	1	1	1	3	1	1	3	2
64839	98	39017.7	2	2011-2012	Male	37	1	3	2	32	0.96	0.371453	73845.2	24615.1	2.258	225	1	1	1	3	2	1	2	2
64876	91	28607	3	2011-2012	Male	47	3	3	2	23.7	1.86	-0.453272	59467.2	19822.4	0.655	687.99	0	2	1	3	1	1	3	2
64877	97	19199.5	2	2011-2012	Male	46	2	2	1	32.5	1.01	0.178664	53400.4	17800.1	1.524	293.96	1	3	1	3	1	1	3	1
64882	102	161788	2	2011-2012	Male	65	3	3	3	27.6	1.91	-0.309294	338876	112959	0.937	614	0	1	1	3	1	1	3	2
64892	100	17171.3	2	2011-2012	Male	21	2	3	1	25.1	1.47	-0.406895	62169.9	20723.3	0.576	434	0	3	1	3	1	1	3	2
64897	90	14641.8	2	2011-2012	Male	42	5	1	1	20.2	1.63	-0.69764	31057	10352.3	0.327	411.79	0	1	1	3	1	1	3	2
64898	99	16982	1	2011-2012	Male	45	2	2	1	22.8	0.93	0.0187363	57005.8	19001.9	0.971	609.9	0	1	3	2	1	2	1	1
64914	96	17929.2	2	2011-2012	Male	31	5	3	3	18.9	1.19	0.110561	38359.2	12786.4	1.535	427.79	0	3	1	3	1	1	1	2
64916	98	16796.7	2	2011-2012	Male	31	3	2	1	29.1	1.81	-0.480977	34888.1	11629.4	0.598	516	0	3	3	3	1	1	2	2
64928	92	15970.7	1	2011-2012	Male	80	2	1	1	21.3	1.91	-0.547034	45386	15128.7	0.542	341.19	0	2	2	3	1	2	1	2
64930	97	13936.5	2	2011-2012	Male	74	3	2	1	27.9	0.54	1.15342	33130.6	11043.5	7.688	242.73	1	2	2	2	2	2	1	2
64946	95	5912.1	2	2011-2012	Male	60	2	1	1	41	1.34	-0.461524	13461.2	4487.08	0.463	17.95	1	1	2	2	2	2	2	1
64951	91	113085	3	2011-2012	Male	22	3	3	1	28.9	1.06	0.267836	259006	86335.4	1.964	250.52	1	1	1	3	1	1	1	1
64963	96	20600.1	1	2011-2012	Male	55	2	3	3	45	1.37	-0.197701	56133.4	18711.1	0.869	303.67	0	3	1	3	2	2	1	1
64976	100	7380.99	2	2011-2012	Male	69	2	3	2	26.6	0.98	0.219894	0	0	1.626	516	0	1	1	2	2	2	1	1
64994	92	111331	2	2011-2012	Male	27	3	3	2	23.9	1.68	-0.115731	256347	85449	1.287	623.33	0	1	1	3	1	1	3	1
64998	97	145379	2	2011-2012	Male	54	3	3	3	33.1	0.98	0.0908409	285508	95169.2	1.208	469.54	0	3	2	3	1	2	2	2
65049	103	38428.2	2	2011-2012	Male	24	4	2	2	23.7	1.14	0.0714944	72198.3	24066.1	1.344	284.82	1	1	1	3	1	1	3	2
65052	91	109028	3	2011-2012	Male	42	3	3	3	27.7	1.11	0.279165	214119	71373.2	2.111	253.09	1	2	1	3	1	1	2	2
65061	91	19659.3	1	2011-2012	Male	38	5	3	2	29.7	1.03	0.115562	47921.9	15974	1.344	416.59	0	1	1	1	2	2	2	1
65069	101	11580.2	1	2011-2012	Male	62	1	1	1	24.7	1.14	0.296819	22257.5	7419.17	2.258	431.69	0	1	1	2	2	1	2	2
65086	103	102087	1	2011-2012	Male	46	3	3	3	25.8	1.37	-0.258199	220659	73553	0.756	500.47	0	1	1	3	1	1	3	2
65091	95	23952.5	1	2011-2012	Male	33	3	2	1	27.5	1.01	0.124078	52540.4	17513.5	1.344	1093.83	0	1	2	3	1	1	2	1
65106	96	21300.2	1	2011-2012	Male	32	2	2	2	24.2	1.37	0.106317	84046	28015.3	1.75	456.49	0	1	2	3	1	1	1	1
65113	90	12085.6	3	2011-2012	Male	43	5	2	1	24.2	1.01	0.814762	31464.3	10488.1	6.593	154.93	1	1	1	2	1	1	1	2
65135	91	16440.1	3	2011-2012	Male	55	5	3	3	27.6	1.24	0.192361	34871.3	11623.8	1.931	388.35	0	1	1	3	2	2	2	2
65141	97	39616.9	1	2011-2012	Male	21	1	1	1	17.9	1.42	-0.328814	74431.7	24810.6	0.666	550.75	0	3	1	3	1	1	2	1
65149	102	19600.3	2	2011-2012	Male	31	2	1	1	29.6	1.47	-0.45215	67576.5	22525.5	0.519	393	0	1	1	3	1	2	2	1
65156	97	31557.9	2	2011-2012	Male	44	3	2	2	22	1.45	-0.0440967	65601.4	21867.1	1.31	529.78	0	2	3	3	1	1	1	1
65177	92	126250	2	2011-2012	Male	22	3	3	3	22.8	1.29	0.0492781	302294	100765	1.445	676.01	0	3	2	3	1	1	3	2
65194	93	14121.7	1	2011-2012	Male	31	5	3	2	22.5	1.45	-0.135653	30213.1	10071	1.061	808.01	0	3	3	3	1	1	3	2
65195	99	13189.9	2	2011-2012	Male	43	2	3	3	39.4	1.42	-0.0953835	27427.5	9142.49	1.14	396.84	0	1	1	3	2	2	2	1
65202	102	52164.8	2	2011-2012	Male	45	4	1	1	25.6	1.32	0.000328886	105110	35036.6	1.321	629	0	2	2	3	1	1	3	2
65205	91	171848	2	2011-2012	Male	56	3	2	2	22.8	1.37	0.00221337	357232	119077	1.377	611.46	0	1	3	3	1	1	1	1
65229	91	112638	2	2011-2012	Male	31	3	3	3	24.8	1.09	-0.121499	259358	86452.5	0.824	590.63	0	3	1	3	1	1	3	1
65230	94	27949.6	2	2011-2012	Male	43	3	2	1	23	1.37	0.133492	58100.6	19366.9	1.863	522.54	0	1	1	2	1	1	1	1
65262	93	21839.8	1	2011-2012	Male	35	5	3	2	22.8	1.19	0.186667	46725.9	15575.3	1.829	493.87	0	3	1	3	1	1	1	2
65270	94	34629.5	1	2011-2012	Male	24	3	3	2	30.4	1.58	-0.00916677	74533.8	24844.6	1.547	385.41	0	1	1	2	1	1	3	1
65286	102	20656.9	2	2011-2012	Male	30	5	3	3	21.9	1.5	0.472074	0	0	4.448	641	0	1	1	3	1	1	2	1
65297	92	14759.3	2	2011-2012	Male	72	5	2	1	28.2	1.6	-0.0982693	30072.5	10024.2	1.276	363.07	0	1	2	3	2	1	2	1
65298	97	151077	1	2011-2012	Male	49	3	3	2	25.3	1.34	-0.366682	296699	98899.6	0.576	562.54	0	1	1	3	1	2	3	2
65299	94	99078.8	2	2011-2012	Male	29	3	3	3	22.7	1.14	-0.171544	228136	76045.2	0.768	491.47	0	1	3	3	1	1	3	2
65310	101	28721.1	1	2011-2012	Male	40	3	1	1	45.2	0.83	0.343136	59052.5	19684.2	1.829	197.05	1	2	2	3	1	2	1	1
65320	91	114466	2	2011-2012	Male	39	3	2	1	27.6	1.14	0.0750344	262170	87390	1.355	427.73	0	3	3	3	1	1	1	2
65335	102	14503.5	1	2011-2012	Male	55	5	3	2	29.3	1.19	-0.209851	36674.8	12224.9	0.734	447.58	0	1	2	3	1	2	1	1
65339	92	10104.3	2	2011-2012	Male	60	4	3	3	37.5	0.96	0.163857	20745.3	6915.1	1.4	278.42	1	1	2	3	1	1	1	2
65368	98	29590.7	2	2011-2012	Male	23	3	2	1	16.7	1.27	-0.471346	70852.1	23617.4	0.429	536	0	1	3	1	1	1	1	1
65393	101	16445.7	1	2011-2012	Male	78	3	2	1	37.3	0.72	0.537819	32065.8	10688.6	2.484	559.84	0	1	1	2	1	2	1	1
65395	91	15440.5	3	2011-2012	Male	77	5	3	1	32.8	1.16	0.112212	32374	10791.3	1.502	382.15	0	3	2	2	2	1	2	2
65399	99	18840	2	2011-2012	Male	59	2	3	3	24.8	0.72	0.292195	63242.7	21080.9	1.411	330.04	0	1	3	3	2	2	1	2
65401	91	35666.1	2	2011-2012	Male	55	3	3	2	24.4	2.79	-0.506584	74141.5	24713.8	0.869	420.13	0	3	2	3	1	1	2	2
65402	94	105285	1	2011-2012	Male	33	3	1	3	21.1	1.34	0.0118291	242426	80808.5	1.377	51.41	1	3	3	3	1	2	1	2
65423	95	21429.8	2	2011-2012	Male	50	1	1	2	29.8	1.78	-0.229231	41484	13828	1.05	392.68	0	2	3	3	1	1	1	2
65431	100	8664.37	2	2011-2012	Male	73	2	3	2	25.4	1.89	-0.342975	22593.3	7531.11	0.858	310	0	2	2	3	1	2	1	1
65436	101	16091.4	2	2011-2012	Male	28	5	3	1	31.2	1.01	0.0122942	32972.7	10990.9	1.039	466.12	0	3	1	3	1	1	2	2
65446	90	10568.1	2	2011-2012	Male	65	2	1	2	28.1	1.19	0.293112	25177.3	8392.44	2.337	420.57	0	1	3	3	2	2	1	1
65457	92	13988	1	2011-2012	Male	25	5	3	3	24.9	1.37	-0.384672	29927	9975.68	0.565	648.59	0	3	1	3	1	1	2	2
65458	94	153889	2	2011-2012	Male	63	3	3	3	30.2	1.01	0.512214	337915	112638	3.285	218.45	1	1	1	3	1	2	1	2
65485	97	32596.4	1	2011-2012	Male	42	3	3	1	39.4	1.34	-0.129718	69294.1	23098	0.994	309.86	0	1	1	3	1	2	1	1
65500	100	17931	2	2011-2012	Male	46	2	2	3	31.6	1.09	0.176622	49872.5	16624.2	1.637	368	0	2	1	2	1	1	3	2
65505	92	18404.7	3	2011-2012	Male	55	5	3	3	22.4	1.53	0.0720263	37632.6	12544.2	1.806	464.77	0	1	2	3	2	1	1	2
65524	94	10856.5	1	2011-2012	Male	63	1	1	2	23	1.5	-0.05882	18149	6049.67	1.31	361.65	0	1	2	3	1	1	3	2
65530	94	145646	1	2011-2012	Male	40	3	3	1	28	1.01	0.566921	299458	99819.2	3.726	423.11	0	2	3	3	1	2	1	1
65539	92	13988	1	2011-2012	Male	27	5	3	3	27.1	1.27	-0.0826144	29927	9975.68	1.05	430.31	0	3	1	3	1	1	3	2
65565	91	113500	1	2011-2012	Male	27	3	2	2	29	1.29	0.0389373	235748	78582.6	1.411	500.48	0	1	1	3	1	1	3	2
65575	94	38558	2	2011-2012	Male	28	4	1	2	21.5	1.94	-0.285636	72442.2	24147.4	1.005	709.57	0	1	1	3	1	1	2	2
65621	96	9090.78	1	2011-2012	Male	63	2	2	3	38.8	1.14	-0.0595185	22962.5	7654.18	0.994	206.58	1	1	2	3	2	2	1	1
65625	91	15450.4	3	2011-2012	Male	23	5	3	1	38.4	1.14	0.307459	31835.5	10611.8	2.314	325.7	0	3	1	3	2	1	3	2
65633	98	36617.6	1	2011-2012	Male	57	3	3	1	26.8	1.19	0.207528	70021.4	23340.5	1.919	380.84	0	3	2	3	2	1	2	1
65637	99	6283.46	1	2011-2012	Male	66	2	3	2	25.5	1.45	-0.239682	15122.8	5040.95	0.835	589.63	0	2	2	2	1	1	1	2
65645	91	42427.8	2	2011-2012	Male	80	3	3	2	24.1	1.19	0.107438	84776	28258.7	1.524	269.56	1	1	1	1	2	1	1	2
65648	100	7379.5	2	2011-2012	Male	61	2	2	2	29.2	0.8	0.67071	19242.9	6414.29	3.748	501	0	2	3	2	1	2	1	1
65669	95	159007	1	2011-2012	Male	47	3	3	3	40.1	1.03	0.259932	326929	108976	1.874	155.51	1	2	2	3	2	2	1	2
65675	102	11794.3	1	2011-2012	Male	66	1	3	3	44.8	1.11	0.257873	21508.7	7169.55	2.01	263.13	1	1	3	3	1	1	1	1
65678	91	13997	1	2011-2012	Male	33	3	2	1	27.7	1.01	0.278754	32058.2	10686.1	1.919	229.26	1	1	3	3	1	1	3	2
65712	90	14599.3	2	2011-2012	Male	75	4	3	2	36	1.09	0.0945128	27911.1	9303.71	1.355	3.68	1	1	2	3	1	2	1	2
65736	100	17616	1	2011-2012	Male	71	5	2	1	28.2	1.14	0.0563698	42941.1	14313.7	1.298	287.17	1	1	2	3	2	2	1	2
65738	97	19114.9	1	2011-2012	Male	35	3	2	1	26.9	0.88	0.281343	43780.1	14593.4	1.682	492.76	0	1	3	3	1	1	1	1
65739	98	61609.1	2	2011-2012	Male	71	3	3	2	23.6	1.55	-0.39724	134423	44807.8	0.621	501	0	1	3	2	1	2	1	1
65741	102	39812.4	2	2011-2012	Male	26	1	1	1	31.3	0.91	0.31627	77153	25717.7	1.885	347	0	1	3	3	1	1	1	1
65745	103	70155.8	2	2011-2012	Male	27	3	3	2	28.1	1.03	0.0774208	160683	53560.9	1.231	408.19	0	1	2	3	1	1	3	3
65748	97	7814.32	2	2011-2012	Male	64	2	3	1	25	1.78	-0.419831	16953.1	5651.04	0.677	34.93	1	2	2	3	2	1	1	1
65751	94	22366.7	2	2011-2012	Male	54	1	2	1	26.2	1.06	0.466756	43221.3	14407.1	3.105	367.46	0	1	2	3	2	1	1	2
65774	103	38428.2	2	2011-2012	Male	24	1	1	2	34.9	0.78	0.598285	74470.4	24823.5	3.093	333.87	0	1	1	3	1	1	1	1
65783	91	131240	1	2011-2012	Male	25	3	3	3	24.8	1.24	-0.284536	302188	100729	0.644	492.63	0	3	1	3	1	1	3	2
65787	94	91060.1	2	2011-2012	Male	39	3	3	2	28.4	1.24	-0.189247	189139	63046.2	0.802	508.83	0	2	1	3	1	1	1	2
65804	97	192737	1	2011-2012	Male	59	3	3	3	31.6	1.06	0.465074	378514	126171	3.093	391.7	0	1	2	3	1	2	3	2
65807	98	108976	2	2011-2012	Male	49	3	3	3	31.6	1.32	-0.0855446	231663	77220.8	1.084	502	0	1	1	3	1	2	1	1
65808	100	7610.15	2	2011-2012	Male	65	2	2	2	26.2	1.73	-0.36589	19844.3	6614.77	0.745	440	0	1	1	3	1	2	1	2
65822	91	89088.7	1	2011-2012	Male	63	3	1	2	30.2	1.19	0.0104567	186602	62200.8	1.219	503.4	0	2	3	3	1	1	1	1
65823	102	47702.4	1	2011-2012	Male	37	1	1	1	29.5	1.11	0.257873	92443	30814.3	2.01	608.95	0	2	3	3	1	2	2	1
65838	95	11020.3	1	2011-2012	Male	63	4	3	2	30.7	1.27	0.206465	21509.2	7169.74	2.043	508.38	0	1	2	3	2	2	1	1
65841	93	86042.1	1	2011-2012	Male	63	3	3	3	34.2	1.32	0.180022	188935	62978.3	1.998	424.45	0	3	3	3	1	2	2	1
65850	92	25612.3	3	2011-2012	Male	58	1	2	2	25.6	1.24	0.233528	49493	16497.7	2.123	688	0	1	1	2	2	1	1	1
65854	90	12008.4	3	2011-2012	Male	56	5	2	2	24.5	1.29	-0.17157	25471.3	8490.43	0.869	479.81	0	1	1	3	1	2	1	2
65876	102	20984.7	1	2011-2012	Male	36	2	3	1	46	1.4	0.0768484	43636.2	14545.4	1.671	256.67	1	1	3	3	2	2	1	1
65885	99	21717.6	1	2011-2012	Male	69	3	3	1	21.9	0.7	0.47484	51575.9	17192	2.089	457.25	0	1	2	2	1	2	1	2
65889	103	37488.4	1	2011-2012	Male	30	4	3	2	33.9	1.03	0.0265769	72649.3	24216.4	1.095	420.74	0	3	1	3	1	1	3	2
65909	91	19659.3	1	2011-2012	Male	35	5	3	3	19	1.06	0.544536	42060.8	14020.3	3.714	326.09	0	1	1	3	1	1	2	1
65910	100	14414.2	2	2011-2012	Male	36	5	3	3	31.1	1.32	-0.153963	29536.1	9845.35	0.926	379.94	0	1	1	3	1	1	3	2
65923	91	141933	2	2011-2012	Male	62	3	3	3	20.7	1.45	-0.233485	283600	94533.5	0.847	479.56	0	2	1	3	1	1	3	1
65929	92	40296.6	3	2011-2012	Male	64	3	2	2	31.5	1.09	-0.199207	88485	29495	0.689	303.55	0	1	1	2	1	2	1	2
65978	98	145047	1	2011-2012	Male	57	3	3	2	34.4	0.83	0.303898	292624	97541.3	1.671	545.84	0	3	3	3	1	1	1	2
65988	92	22385.5	2	2011-2012	Male	20	5	3	1	19.4	1.63	-0.340031	51544.1	17181.4	0.745	832.26	0	3	1	3	1	1	2	1
66013	90	35820.7	2	2011-2012	Male	23	4	1	1	32.5	1.45	-0.263741	0	0	0.79	493.87	0	1	1	3	1	1	3	3
66026	99	66365	2	2011-2012	Male	65	3	3	3	36.3	1.34	0.0155974	145727	48575.7	1.389	490.06	0	2	1	3	1	2	1	2
66032	90	32055.1	2	2011-2012	Male	36	4	3	2	29	0.91	0.419901	65355.4	21785.1	2.393	296.77	1	1	1	3	1	1	2	1
66049	90	12789.6	3	2011-2012	Male	73	4	3	2	32.5	1.16	0.338491	24451.5	8150.49	2.529	236.77	1	1	1	3	1	2	1	2
66068	103	7467.83	1	2011-2012	Male	76	5	2	1	21.2	1.45	0.0873407	18203.7	6067.91	1.773	366.12	0	1	2	3	2	2	1	2
66079	101	26946.7	2	2011-2012	Male	54	2	2	2	33.8	0.93	0.0289034	73427.1	24475.7	0.994	418.83	0	3	3	2	1	2	1	1
66083	101	37278.4	2	2011-2012	Male	21	3	1	1	22.3	0.8	0.0841292	0	0	0.971	176.34	1	3	1	3	1	1	1	2
66089	102	18636	1	2011-2012	Male	34	3	3	1	23.4	1.14	-0.0131497	45666.5	15222.2	1.106	669.83	0	3	1	3	1	1	1	1
66094	101	15565	2	2011-2012	Male	25	5	3	2	20.8	1.34	-0.193618	33301	11100.3	0.858	485.2	0	3	3	3	1	1	3	2
66103	100	103801	1	2011-2012	Male	25	3	3	2	37.2	1.19	0.175848	223419	74473.1	1.784	177.25	1	3	1	3	1	1	3	2
66109	98	17154.5	1	2011-2012	Male	32	3	1	1	37.7	1.01	-0.0171021	36922.9	12307.6	0.971	459.9	0	1	1	3	1	1	1	2
66110	99	104501	1	2011-2012	Male	63	3	3	3	29.3	1.06	0.0842727	248173	82724.4	1.287	237.48	1	1	2	3	1	2	2	2
66157	95	50542.4	1	2011-2012	Male	80	3	2	2	23.4	1.37	-0.343629	110277	36759.1	0.621	310.03	0	1	2	3	1	2	2	2
66177	98	23102.2	1	2011-2012	Male	44	2	1	2	26.4	1.5	-0.39939	65013	21671	0.598	354.56	0	3	1	2	1	2	3	2
66178	96	10827.8	2	2011-2012	Male	62	2	2	2	38	1.4	-0.322654	27350.2	9116.73	0.666	458	0	1	1	3	1	2	1	3
66201	101	159455	1	2011-2012	Male	45	3	3	2	29.1	0.93	0.248474	327850	109283	1.648	271.55	1	1	1	3	1	2	3	2
66229	99	53628.7	1	2011-2012	Male	71	3	3	3	27.1	1.4	-0.154017	126463	42154.4	0.982	648.44	0	1	2	3	1	1	2	2
66234	92	111984	1	2011-2012	Male	26	3	3	2	31.1	1.27	-0.148116	241031	80343.7	0.903	534.44	0	1	1	3	1	1	1	1
66237	93	26165.3	2	2011-2012	Male	52	4	1	2	33.1	1.29	0.109518	57346	19115.3	1.66	429.77	0	1	2	3	1	1	1	2
66240	92	18423.3	1	2011-2012	Male	47	5	3	3	25.8	1.45	0.0405751	39078.1	13026	1.592	518	0	2	1	3	1	1	3	1
66259	92	17358.6	1	2011-2012	Male	45	5	2	2	23.2	1.78	-0.371898	38875.9	12958.6	0.756	512.14	0	1	2	3	1	1	3	2
66261	91	169896	2	2011-2012	Male	52	3	2	1	28.3	1.24	0.242638	333657	111219	2.168	497.12	0	3	3	2	1	2	3	1
66268	91	167183	2	2011-2012	Male	58	3	3	3	28.5	0.72	1.31296	328329	109443	14.801	498.58	0	1	1	3	2	2	3	1
66289	94	118220	2	2011-2012	Male	41	3	3	2	34.5	1.11	0.0283954	238501	79500.3	1.185	289.98	1	3	2	2	1	1	2	2
66308	101	34082.1	1	2011-2012	Male	55	3	3	1	22.7	1.63	-0.333666	76492.2	25497.4	0.756	608.79	0	2	3	3	1	2	1	1
66311	103	14953.4	2	2011-2012	Male	39	5	3	3	23	1.09	0.00632863	32170.8	10723.6	1.106	421.51	0	1	2	3	2	1	3	1
66317	91	126594	1	2011-2012	Male	43	3	3	2	26.3	1.24	0.0492806	273630	91209.9	1.389	431.54	0	1	1	3	1	1	2	2
66326	90	20771.3	3	2011-2012	Male	47	2	1	3	27	1.09	0.0643206	0	0	1.264	564.43	0	3	3	3	2	1	2	2
66334	91	42339.3	3	2011-2012	Male	37	1	1	2	37.6	1.4	-0.134558	87629.5	29209.8	1.027	360.74	0	1	1	3	1	2	3	2
66335	98	15991.2	1	2011-2012	Male	35	3	1	1	28.3	1.37	0.227643	33504.5	11168.2	2.314	236.62	1	1	3	3	1	2	1	2
66341	100	148973	1	2011-2012	Male	51	3	3	3	28	1.24	-0.11115	292566	97522.1	0.96	692.44	0	1	1	3	1	2	1	1
66355	95	7992.72	1	2011-2012	Male	62	5	2	1	22.9	0.85	0.611786	14009.3	4669.76	3.477	316.74	0	1	1	1	2	1	1	1
66399	90	6994.79	3	2011-2012	Male	61	2	3	3	32.3	1.34	0.12429	0	0	1.784	193.77	1	1	2	3	2	1	2	1
66438	93	35146.5	2	2011-2012	Male	44	4	3	1	30.6	1.16	0.23374	77030	25676.7	1.987	292.87	1	2	1	3	1	1	1	2
66457	90	17530.4	1	2011-2012	Male	70	4	1	1	40.5	1.11	0.100805	38533	12844.3	1.4	318.9	0	1	1	2	2	2	1	1
66460	92	85461.5	2	2011-2012	Male	37	3	3	3	22.7	1.4	-0.212641	196781	65593.6	0.858	327.57	0	1	1	3	1	1	3	2
66473	101	145712	1	2011-2012	Male	56	3	3	3	23.2	1.32	0.317652	327029	109010	2.743	358.53	0	3	2	2	1	1	2	1
66476	101	130104	1	2011-2012	Male	60	3	3	3	34	1.29	0.22547	283872	94623.9	2.168	389.04	0	2	2	3	1	2	2	1
66494	101	34375.3	1	2011-2012	Male	47	3	3	2	36.8	1.19	0.192094	69350	23116.7	1.852	260.33	1	1	2	3	1	1	3	2
66503	96	17802.7	1	2011-2012	Male	50	2	2	3	32.1	1.47	-0.146128	49515.6	16505.2	1.05	132.23	1	1	3	3	2	1	1	1
66504	94	56320.8	2	2011-2012	Male	70	3	3	2	36.1	1.45	0.10345	123010	41003.2	1.84	300.62	0	2	2	3	2	2	2	2
66505	102	40844.6	1	2011-2012	Male	34	1	2	1	23	1.66	-0.102837	76738.1	25579.4	1.31	958.48	0	1	1	3	1	1	1	2
66507	94	62471.6	2	2011-2012	Male	74	3	2	3	31.2	1.16	-0.0207029	121807	40602.5	1.106	342.06	0	2	1	3	1	2	2	2
66538	100	93784.9	2	2011-2012	Male	69	3	3	2	25.2	0.8	0.12751	204627	68209.1	1.073	278	1	1	2	2	1	2	2	1
66542	96	8952.59	2	2011-2012	Male	63	2	3	2	35	1.19	-0.0932757	20243	6747.66	0.96	307.7	0	1	3	3	2	2	1	1
66551	98	36756.1	2	2011-2012	Male	22	3	1	1	32.8	0.85	0.0774748	79110.8	26370.3	1.016	812	0	3	3	3	1	1	1	2
66552	93	34314.5	2	2011-2012	Male	45	4	3	2	26.5	0.75	0.168694	66426.2	22142.1	1.106	408.18	0	1	3	3	1	1	1	1
66582	90	15234	1	2011-2012	Male	55	5	3	3	20.2	2.28	-0.506065	32313.2	10771.1	0.711	635.03	0	2	1	3	1	1	3	3
66585	91	15463.7	3	2011-2012	Male	40	5	3	3	27.1	1.34	-0.155365	34632.2	11544.1	0.937	287.15	1	1	2	3	1	1	3	2
66587	96	37722	1	2011-2012	Male	47	4	3	2	24.8	1.6	-0.227312	73689.2	24563.1	0.948	369.51	0	1	1	3	1	1	1	2
66591	98	82974.2	1	2011-2012	Male	34	3	3	3	35	1.11	0.104204	188181	62726.9	1.411	377.26	0	1	2	3	1	2	2	1
66594	98	9879.5	2	2011-2012	Male	61	1	2	1	33.6	0.96	0.249453	16771.5	5590.49	1.705	486	0	2	3	2	2	2	1	1
66620	92	159287	1	2011-2012	Male	64	3	3	3	26.6	2.15	-0.422348	378282	126094	0.813	522.86	0	1	1	3	1	2	2	2
66635	96	9256.02	1	2011-2012	Male	78	5	3	3	26.9	0.91	0.43994	18317.9	6105.96	2.506	283.63	1	1	2	3	2	2	1	1
66642	91	132639	2	2011-2012	Male	41	3	2	3	28.2	0.88	0.0112051	281966	93988.6	0.903	446.12	0	1	3	3	1	2	1	1
66653	97	20405.9	2	2011-2012	Male	42	3	1	1	25.8	1.42	0.28244	43379.1	14459.7	2.721	406.24	0	1	3	3	1	2	2	2
66672	94	9135.68	2	2011-2012	Male	60	1	3	3	30.6	1.6	0.202761	15508.8	5169.59	2.552	725.55	0	1	1	3	1	2	3	2
66679	97	23174.2	1	2011-2012	Male	30	5	3	3	28.1	1.06	0.658821	57837.8	19279.3	4.832	294.68	1	1	3	2	1	1	1	2
66690	102	14845	2	2011-2012	Male	65	1	1	1	30.9	1.11	-0.0241337	27071.9	9023.98	1.05	416	0	1	1	3	1	1	2	1
66695	98	21214.6	1	2011-2012	Male	60	3	2	1	36.5	0.65	0.987941	46583.8	15527.9	6.322	335.35	0	2	2	2	1	2	2	2
66699	101	111169	2	2011-2012	Male	33	3	3	2	32.8	1.14	0.243691	239271	79757	1.998	308.95	0	1	1	3	1	1	3	2
66701	92	14290.4	2	2011-2012	Male	75	4	1	2	36.4	0.91	0.187087	25003.6	8334.55	1.4	325.01	0	1	1	2	2	2	2	2
66716	96	21013.4	2	2011-2012	Male	30	2	3	1	27.6	1.01	0.0653467	72448.7	24149.6	1.174	678	0	1	2	3	1	1	3	2
66725	95	125259	2	2011-2012	Male	57	3	3	3	27.9	1.14	-0.0647934	257541	85847	0.982	541.98	0	1	1	3	1	2	1	2
66766	101	103562	1	2011-2012	Male	39	3	1	3	18.8	1.22	-0.029455	247969	82656.3	1.14	516.46	0	1	3	1	1	1	1	1
66777	93	37347.5	2	2011-2012	Male	39	4	1	1	42.4	0.75	0.750457	80229.4	26743.1	4.222	117.31	1	1	3	2	2	2	1	1
66781	90	11633.3	1	2011-2012	Male	68	4	3	1	31.7	1.14	0.129204	24391.5	8130.51	1.535	324.38	0	1	2	3	2	1	2	3
66795	94	37700.1	1	2011-2012	Male	23	3	1	1	20.8	1.58	-0.141752	92382.3	30794.1	1.14	123.87	1	1	3	3	1	1	2	2
66796	95	82653.6	1	2011-2012	Male	70	3	2	3	28.1	1.01	0.374621	158701	52900.4	2.393	263.88	1	1	2	3	1	2	2	2
66819	101	104529	1	2011-2012	Male	20	3	1	1	21.7	1.03	0.143712	250283	83427.8	1.434	81.06	1	3	3	3	1	1	2	1
66885	95	7260.76	2	2011-2012	Male	76	2	1	1	24.8	1.11	0.405388	18599.6	6199.87	2.823	406.1	0	1	2	2	2	2	2	1
66893	95	169079	1	2011-2012	Male	60	3	2	3	54.1	1.03	0.230201	344674	114891	1.75	253.03	1	1	1	3	2	1	1	1
66896	101	9234.29	2	2011-2012	Male	64	2	1	1	27.5	1.6	-0.306493	24079.5	8026.49	0.79	245.4	1	1	1	3	1	2	1	2
66911	100	22639.5	2	2011-2012	Male	40	3	1	2	21.1	1.5	-0.19382	0	0	0.96	97	1	2	3	3	1	1	1	1
66918	103	34960.6	2	2011-2012	Male	72	3	1	2	34.6	1.29	0.106367	76767.9	25589.3	1.648	337.12	0	1	2	3	2	2	2	2
66927	101	52673.5	2	2011-2012	Male	20	4	3	1	32.6	1.01	-0.159223	109018	36339.4	0.7	392.64	0	3	3	3	1	2	3	2
66957	98	134970	1	2011-2012	Male	62	3	3	2	33.7	1.29	0.0755187	296372	98790.8	1.535	377.79	0	1	2	3	1	2	2	2
66961	101	19850.4	1	2011-2012	Male	36	5	3	3	25.3	1.14	0.415705	49542.4	16514.1	2.969	312.9	0	1	1	3	1	1	1	2
66981	101	27921.3	1	2011-2012	Male	42	3	3	1	42.3	1.01	0.252396	57407.9	19136	1.806	252.33	1	1	3	3	1	1	1	1
67003	92	106754	2	2011-2012	Male	68	3	3	3	28	2.02	-0.61961	251739	83912.8	0.485	319.19	0	2	2	3	1	1	3	2
67020	98	78828.9	2	2011-2012	Male	78	3	3	3	35	1.14	0.285912	171995	57331.7	2.202	328	0	1	2	3	1	2	2	2
67058	96	18151.2	1	2011-2012	Male	42	2	3	3	21.8	0.88	0.356113	60930.7	20310.2	1.998	510.47	0	1	3	3	1	1	3	2
67066	94	26422.6	1	2011-2012	Male	65	3	3	1	26.6	1.5	0.0318123	50733.3	16911.1	1.614	527.1	0	1	3	3	1	1	1	2
67067	93	42632.2	2	2011-2012	Male	23	4	2	1	30.8	0.67	0.40565	89863.6	29954.5	1.705	342.56	0	1	3	3	1	1	1	1
67083	91	116509	3	2011-2012	Male	26	3	1	3	31.7	1.91	-0.415337	250772	83590.6	0.734	318.72	0	3	3	3	1	1	1	2
67106	90	36508.9	2	2011-2012	Male	21	4	2	1	25.2	0.93	-0.183153	74435.9	24812	0.61	652.22	0	3	1	3	1	1	3	3
67115	93	28689.7	2	2011-2012	Male	59	4	3	2	33.1	1.29	-0.0621479	62878.8	20959.6	1.118	291.39	1	2	2	3	1	1	1	2
67121	91	19659.3	1	2011-2012	Male	39	5	3	1	28.5	1.01	0.417611	42060.8	14020.3	2.642	278.15	1	1	2	3	1	1	1	2
67134	99	40883.2	2	2011-2012	Male	29	4	3	3	24	1.47	0.0252501	76810.8	25603.6	1.558	402.51	0	3	3	3	1	1	3	1
67184	94	31176	2	2011-2012	Male	42	1	3	3	32.5	1.71	-0.193582	64645.6	21548.5	1.095	463.53	0	1	2	3	1	2	2	2
67193	99	19321.2	1	2011-2012	Male	37	2	3	2	26.2	1.68	0.0946292	66614.4	22204.8	2.089	589.44	0	1	1	2	1	1	1	2
67194	91	21776	1	2011-2012	Male	51	2	3	2	26.4	1.09	-0.221185	46764.5	15588.2	0.655	385.18	0	1	2	3	2	2	2	1
67195	94	137840	1	2011-2012	Male	49	3	2	3	29.6	1.29	-0.251451	283409	94469.6	0.723	562.49	0	1	1	3	1	1	1	2
67199	92	15518.4	2	2011-2012	Male	41	5	3	3	24.5	1.4	0.22457	32916.5	10972.2	2.348	295.65	1	1	3	3	1	1	3	2
67200	93	101634	1	2011-2012	Male	30	3	3	3	26.7	1.03	0.41643	232778	77592.7	2.687	824.96	0	3	2	3	1	1	3	2
67214	91	103933	3	2011-2012	Male	39	3	3	3	26.3	1.37	0.128097	238044	79348	1.84	432.67	0	3	2	3	1	1	3	2
67229	91	141933	2	2011-2012	Male	65	3	2	2	38.3	1.53	-0.127787	297289	99096.3	1.14	248.84	1	1	3	3	2	1	1	2
67230	97	26997.7	1	2011-2012	Male	59	2	3	3	22.8	1.97	0.0277531	90626.7	30208.9	2.1	750.12	0	1	3	3	1	1	2	2
67259	100	90194.9	2	2011-2012	Male	45	3	3	3	34.3	1.03	0.378274	191738	63912.6	2.461	331.09	0	1	1	3	1	2	1	1
67275	98	18119.9	2	2011-2012	Male	77	3	1	1	23.8	2.15	-0.254344	36900.7	12300.2	1.197	222	1	1	3	3	1	1	1	2
67293	91	137509	2	2011-2012	Male	53	3	3	3	22.1	1.91	-0.435935	285850	95283.2	0.7	505.43	0	1	1	3	1	1	3	2
67306	97	20284.3	2	2011-2012	Male	51	2	1	1	26.8	1.09	-0.109543	57083.1	19027.7	0.847	381.63	0	2	1	2	1	2	1	1
67308	103	10407.6	2	2011-2012	Male	21	5	2	1	26.7	1.22	-0.152873	21162.8	7054.26	0.858	273.15	1	1	3	3	1	1	3	2
67318	96	12075.5	1	2011-2012	Male	26	2	3	2	25.3	1.14	-0.0746336	41633.1	13877.7	0.96	270.7	1	3	1	3	1	1	1	1
67327	94	62614.4	2	2011-2012	Male	75	3	2	2	27.4	1.47	-0.000591279	120224	40074.8	1.468	297.97	1	1	1	3	1	2	2	2
67338	96	15898.3	2	2011-2012	Male	24	2	2	1	31.7	0.98	0.122049	47914.5	15971.5	1.298	552	0	3	3	3	1	2	1	2
67339	102	91501.1	2	2011-2012	Male	70	3	3	3	25.9	1.06	-0.0184122	217522	72507.2	1.016	428	0	1	1	3	2	2	2	2
67341	98	14665.2	1	2011-2012	Male	74	1	1	2	25.3	1.14	0.0333532	26744.1	8914.7	1.231	300.73	0	1	1	3	1	1	1	2
67343	95	29808	1	2011-2012	Male	58	2	3	2	22.7	1.24	-0.0583924	100060	33353.5	1.084	794.66	0	2	3	3	1	1	1	1
67349	98	23797.5	2	2011-2012	Male	42	2	3	3	50.8	0.83	0.841194	66189.1	22063	5.758	329	0	1	1	3	2	1	1	1
67385	90	18406	2	2011-2012	Male	47	5	2	1	23.6	1.55	-0.318175	61785.8	20595.3	0.745	152.99	1	3	3	3	1	1	3	2
67392	93	32544.6	2	2011-2012	Male	41	4	3	2	31.2	1.42	-0.0464377	71327.5	23775.8	1.276	426.2	0	1	1	3	1	1	3	2
67407	97	166235	1	2011-2012	Male	64	3	2	3	23.3	1.45	-0.179097	332158	110719	0.96	726.99	0	1	2	2	1	1	3	1
67420	91	52356.2	2	2011-2012	Male	22	4	2	3	20.9	1.68	-0.213739	98366.1	32788.7	1.027	600.2	0	2	3	3	1	1	2	2
67433	98	13736.5	2	2011-2012	Male	65	1	3	1	47	1.29	-0.0324956	28202.6	9400.87	1.197	196.68	1	2	2	3	1	1	1	2
67438	92	7268.81	2	2011-2012	Male	61	2	1	2	30.5	1.37	0.0802366	18233.3	6077.76	1.648	199.21	1	1	1	3	1	2	2	1
67450	91	166694	2	2011-2012	Male	55	3	3	2	33.6	1.94	-0.366115	0	0	0.835	281.33	1	3	3	3	1	1	1	1
67455	101	95057.1	1	2011-2012	Male	70	3	2	2	27.6	1.01	0.305947	193581	64527	2.043	433.75	0	1	3	2	1	1	1	2
67463	95	131798	1	2011-2012	Male	28	3	3	3	32.5	0.85	0.266204	283670	94556.8	1.569	457.97	0	1	1	3	1	1	2	2
67475	100	16793.1	2	2011-2012	Male	52	2	2	3	37.1	1.16	-0.0927184	45759.5	15253.2	0.937	281.4	1	2	3	3	1	2	1	1
67488	96	12961.7	2	2011-2012	Male	29	5	3	2	22.8	1.6	-0.187504	27731.3	9243.77	1.039	413.82	0	3	1	3	1	1	2	2
67493	100	8684.17	2	2011-2012	Male	76	2	2	3	22.9	1.76	-0.284566	24678.9	8226.3	0.914	571	0	1	2	3	1	2	2	1
67494	94	21265.1	1	2011-2012	Male	34	3	1	1	23.3	1.42	-0.00616031	48964.4	16321.5	1.4	594.47	0	2	2	3	1	1	2	2
67499	99	13314.2	1	2011-2012	Male	73	4	3	3	32.1	1.37	0.125493	24280.4	8093.47	1.829	623.25	0	1	1	3	1	1	2	1
67519	99	6921.51	2	2011-2012	Male	63	2	1	2	26.7	2.09	-0.461008	16489.8	5496.6	0.723	429.05	0	2	3	3	1	2	2	3
67520	98	11855.5	1	2011-2012	Male	79	3	2	1	48.9	0.85	0.31929	26032.7	8677.58	1.773	153.9	1	1	2	2	2	2	1	3
67530	94	22508	2	2011-2012	Male	52	1	3	2	30.2	1.37	-0.0158177	48436.8	16145.6	1.321	433.9	0	2	1	3	1	2	1	1
67538	92	25368.1	1	2011-2012	Male	25	2	1	1	23.6	1.84	-0.441344	0	0	0.666	789.83	0	1	3	3	1	1	1	2
67591	90	11678.1	3	2011-2012	Male	40	5	3	2	23	0.91	-0.00867654	26154	8718	0.892	374.72	0	1	2	3	1	1	2	2
67595	94	25532.3	2	2011-2012	Male	49	3	3	2	29.6	1.16	0.140476	54277	18092.3	1.603	440.19	0	3	1	3	1	2	3	1
67616	101	175828	1	2011-2012	Male	63	3	1	1	20.6	1.4	0.00339898	337603	112534	1.411	465.61	0	1	3	3	1	2	1	1
67635	94	10551.5	1	2011-2012	Male	65	1	1	2	26.4	1.4	-0.294258	23045.5	7681.83	0.711	511.16	0	1	1	3	2	2	1	2
67643	95	53424.9	2	2011-2012	Male	76	3	3	3	30.6	1.6	-0.403403	117313	39104.2	0.632	424.92	0	1	2	3	1	2	1	2
67652	92	118203	1	2011-2012	Male	46	3	2	2	26.9	0.98	0.457635	236641	78880.3	2.811	598	0	2	3	3	2	2	1	2
67675	98	12067.2	1	2011-2012	Male	66	1	1	2	24.3	1.73	-0.128468	20992.9	6997.64	1.287	669.14	0	1	3	3	1	1	2	2
67699	100	20255	2	2011-2012	Male	32	2	2	2	26.6	1.03	0.525611	73334.8	24444.9	3.455	447	0	1	1	3	1	1	3	2
67703	92	22272	3	2011-2012	Male	72	1	3	2	33.7	1.4	-0.254591	42580	14193.3	0.779	457.21	0	1	2	3	2	2	1	2
67707	91	32700.2	2	2011-2012	Male	46	3	2	1	32.2	1.34	-0.110489	72143.5	24047.8	1.039	533.89	0	1	3	3	1	2	3	1
67708	98	23047.6	1	2011-2012	Male	49	3	1	1	31.8	0.85	0.55145	45262.8	15087.6	3.026	239.74	1	1	3	2	1	2	1	1
67714	91	46554.4	2	2011-2012	Male	75	3	1	1	27.6	1.73	-0.562268	0	0	0.474	359.13	0	2	2	3	2	2	1	2
67719	90	20271.1	3	2011-2012	Male	35	2	3	3	24.6	1.78	-0.144569	0	0	1.276	748.75	0	1	2	3	2	2	3	1
67764	90	16930.8	2	2011-2012	Male	76	4	1	2	27.4	1.22	-0.0557601	40248.8	13416.3	1.073	445.76	0	2	3	2	2	2	1	2
67776	103	20829.1	1	2011-2012	Male	54	1	1	1	30.9	0.98	0.752519	41969.8	13989.9	5.543	300.82	0	1	2	2	1	2	1	2
67786	95	153200	1	2011-2012	Male	45	3	1	2	28.6	1.58	-0.137205	325675	108558	1.152	588.92	0	3	2	3	1	2	1	2
67788	97	9834.89	2	2011-2012	Male	62	1	3	1	25.2	1.45	-0.0793011	17935.3	5978.44	1.208	530.53	0	1	1	3	1	1	2	1
67793	100	41412.9	1	2011-2012	Male	39	1	2	2	30.8	1.16	-0.358594	87293.5	29097.8	0.508	452.9	0	1	1	2	1	1	3	1
67828	101	11136.6	2	2011-2012	Male	67	2	1	1	24	1.29	-0.37659	31648.1	10549.4	0.542	987.03	0	1	3	2	1	2	1	1
67833	95	13442.2	2	2011-2012	Male	80	3	1	2	26.3	1.14	-0.0174907	28155.5	9385.17	1.095	262.44	1	1	1	2	1	1	1	2
67840	92	120569	1	2011-2012	Male	28	3	3	2	29.3	0.98	0.078442	276148	92049.3	1.174	538.71	0	2	1	3	1	1	3	2
67844	91	114467	3	2011-2012	Male	23	3	3	2	48.7	0.88	0.187457	246376	82125.4	1.355	350.41	0	1	1	2	1	1	2	2
67853	95	23644.2	2	2011-2012	Male	37	2	2	1	25.3	2.92	-0.620285	0	0	0.7	323.41	0	1	3	3	1	1	1	1
67855	100	11546.9	2	2011-2012	Male	58	5	3	3	25.5	1.37	-0.0464625	30061.7	10020.6	1.231	370.27	0	1	2	2	1	1	2	2
67861	96	86591.5	2	2011-2012	Male	60	3	3	3	33.2	1.14	0.17482	181372	60457.2	1.705	517.84	0	3	2	2	1	1	1	1
67893	99	99717.1	1	2011-2012	Male	34	3	3	3	26.7	1.22	-0.0991406	228389	76129.6	0.971	674.59	0	3	1	3	1	1	3	2
67894	95	40864.8	2	2011-2012	Male	80	5	1	2	31.1	1.6	-0.365901	89823.7	29941.2	0.689	344.28	0	1	2	2	2	2	2	1
67902	98	44831.6	2	2011-2012	Male	21	1	2	1	27.3	1.32	-0.0721321	91404.8	30468.3	1.118	530	0	2	1	3	1	1	1	2
67912	102	14292.5	2	2011-2012	Male	65	4	3	3	29.7	0.8	0.522444	29344.1	9781.36	2.664	808	0	1	3	3	1	1	1	2
67915	96	17286.2	2	2011-2012	Male	24	5	3	2	21.5	1.37	0.141347	36983.5	12327.8	1.897	420.83	0	3	1	3	1	1	1	2
67917	103	23281.7	1	2011-2012	Male	27	3	3	2	26.9	1.53	-0.115023	53323.8	17774.6	1.174	296.74	1	3	1	3	1	1	2	2
67930	98	28151.5	1	2011-2012	Male	59	1	3	3	31	1.14	0.29893	0	0	2.269	344.55	0	1	2	3	2	1	1	2
67939	98	54189	2	2011-2012	Male	72	3	1	3	24.7	2.38	-0.302859	104047	34682.3	1.185	167	1	1	2	3	1	1	1	2
67940	94	22468.6	2	2011-2012	Male	66	3	3	2	26.5	1.47	0.608002	43141.4	14380.5	5.961	490.8	0	1	1	3	1	2	2	2
67966	100	103801	1	2011-2012	Male	20	3	3	3	19.8	1.24	-0.116613	239009	79669.8	0.948	535.9	0	3	1	3	1	1	1	2
67972	96	90031.5	2	2011-2012	Male	30	3	3	2	30.5	1.14	-0.00421091	193782	64593.9	1.129	397.72	0	3	3	3	1	1	1	1
68000	99	21717.6	1	2011-2012	Male	65	3	3	2	22.9	2.07	-0.424433	51575.9	17192	0.779	781.81	0	1	2	3	1	2	1	1
68022	92	36877.1	3	2011-2012	Male	58	1	3	3	31.7	0.7	0.406297	76467.2	25489.1	1.784	627.64	0	1	3	3	1	2	2	2
68038	96	7295.3	1	2011-2012	Male	68	2	2	3	29.5	1.14	-0.00421091	17380.3	5793.43	1.129	389.27	0	2	3	3	1	2	1	1
68052	101	22792.2	1	2011-2012	Male	39	3	1	1	32.3	1.19	0.132357	51691.3	17230.4	1.614	589	0	3	3	3	1	2	1	2
68058	98	129272	2	2011-2012	Male	50	3	3	2	30.6	1.34	-0.0411011	274808	91602.8	1.219	621	0	1	3	3	1	2	1	1
68063	101	28128.1	1	2011-2012	Male	51	3	2	1	20.7	1.71	-0.216381	0	0	1.039	532.45	0	2	3	3	1	1	3	2
68073	94	26375.9	1	2011-2012	Male	58	2	3	2	26.6	0.57	0.817925	0	0	3.748	1106.79	0	1	3	2	2	2	3	1
68102	90	16930.8	2	2011-2012	Male	75	4	1	1	33.5	1.34	-0.211178	37215.1	12405	0.824	721.84	0	1	1	3	2	2	1	2
68109	100	20754.7	2	2011-2012	Male	45	2	2	2	27.1	1.11	-0.0147233	63928.2	21309.4	1.073	672	0	1	3	3	1	1	2	2
68121	95	66168.8	2	2011-2012	Male	70	3	3	3	24.8	2.22	-0.132304	127049	42349.7	1.637	353.81	0	1	1	3	1	1	2	2
68128	93	27127.6	1	2011-2012	Male	58	3	3	1	26.1	1.84	-0.504395	58635.5	19545.2	0.576	715.56	0	3	3	3	1	1	2	2
68133	93	33302.6	2	2011-2012	Male	44	4	3	2	28	1.01	0.249743	71666.5	23888.8	1.795	240.97	1	1	2	3	1	2	1	2
68140	97	18737.1	2	2011-2012	Male	30	2	2	1	24.9	1.16	0.21612	73932.6	24644.2	1.908	463.36	0	3	3	3	1	1	2	2
68154	99	15843.6	1	2011-2012	Male	56	2	3	3	30.6	1.37	-0.159912	44066.7	14688.9	0.948	245.58	1	1	1	3	1	1	2	1
68170	98	22932	2	2011-2012	Male	37	2	3	2	37.8	1.6	-0.216901	0	0	0.971	405	0	1	1	3	1	2	1	1
68173	95	22824.3	1	2011-2012	Male	38	3	2	1	31.3	0.75	0.859739	51764.3	17254.8	5.43	267.93	1	1	3	3	1	2	1	1
68180	90	19517.3	1	2011-2012	Male	31	2	3	2	25.3	1.22	-0.214204	67290.6	22430.2	0.745	549.32	0	1	2	3	1	1	3	1
68197	98	199712	1	2011-2012	Male	59	3	2	3	31.9	1.27	0.239014	392212	130737	2.202	432.09	0	1	1	3	1	1	1	2
68237	94	122284	1	2011-2012	Male	63	3	3	2	29.6	1.19	-0.119859	249027	83009.1	0.903	517.27	0	1	2	3	1	1	1	2
68249	94	118578	1	2011-2012	Male	60	3	3	3	27.6	1.24	-0.143057	258722	86240.6	0.892	660.2	0	1	1	3	1	2	1	1
68273	99	64021.4	1	2011-2012	Male	31	3	3	1	27.8	1.27	-0.111692	134137	44712.2	0.982	764.46	0	1	2	3	1	1	3	2
68293	98	199777	1	2011-2012	Male	54	3	3	2	28.2	0.88	0.320335	392339	130780	1.84	815.39	0	1	1	3	1	1	1	1
68301	91	169896	2	2011-2012	Male	59	3	2	1	32.6	1.09	0.237885	333657	111219	1.885	354.32	0	2	3	3	2	2	1	2
68309	91	16747.3	3	2011-2012	Male	57	5	3	2	23.4	1.16	0.295757	37506.9	12502.3	2.292	621.27	0	1	2	3	1	1	3	1
68314	103	18681.9	2	2011-2012	Male	31	2	2	1	36.6	1.4	-0.0328533	59837.7	19945.9	1.298	514.3	0	1	1	3	1	2	3	2
68327	100	28034.9	2	2011-2012	Male	80	3	3	2	25.3	1.01	-0.33874	61168.7	20389.6	0.463	401	0	1	1	1	1	2	3	2
68331	92	14771.3	3	2011-2012	Male	66	1	3	3	32.9	1.03	0.334298	30327.2	10109.1	2.224	427.89	0	1	1	3	1	1	2	1
68337	102	42341.9	2	2011-2012	Male	36	1	3	2	37.6	0.91	0.126962	82054.9	27351.6	1.219	247	1	1	1	3	1	1	1	2
68353	101	100771	1	2011-2012	Male	36	3	3	3	26.8	1.55	-0.19822	209308	69769.3	0.982	738.86	0	1	1	3	1	1	2	2
68367	96	10681.3	1	2011-2012	Male	78	2	1	2	31.7	1.11	-0.0431569	24151.8	8050.61	1.005	288.92	1	1	3	3	2	2	1	1
68377	93	8877.41	1	2011-2012	Male	74	3	3	1	23.6	1.11	0.127863	17756.2	5918.73	1.49	257.58	1	2	3	3	2	1	3	2
68401	90	35248.7	2	2011-2012	Male	43	1	1	1	23.9	1.03	0.28295	68857.6	22952.5	1.976	808.83	0	3	2	3	1	1	2	2
68412	101	24073.7	1	2011-2012	Male	32	3	1	1	18.8	0.83	0.22705	57642.2	19214.1	1.4	530.03	0	2	3	3	1	1	2	2
68432	90	12827.2	3	2011-2012	Male	80	4	2	1	23.3	1.58	-0.0667178	25656.4	8552.14	1.355	548.66	0	1	2	2	2	1	1	2
68462	94	29407.4	1	2011-2012	Male	49	3	1	1	22.4	1.76	-0.143766	61131	20377	1.264	662.49	0	2	3	3	1	1	2	2
68468	90	11889.4	2	2011-2012	Male	61	4	1	2	22.8	0.96	0.237837	20683.7	6894.57	1.66	570.15	0	1	2	2	1	1	2	1
68469	94	30201.1	2	2011-2012	Male	25	3	3	1	32.3	1.03	0.0652569	65002.4	21667.5	1.197	456.57	0	3	3	3	1	1	1	2
68474	94	114941	2	2011-2012	Male	35	3	3	3	26.5	1.06	0.182598	263258	87752.6	1.614	345.46	0	1	1	3	1	1	2	2
68478	94	120278	2	2011-2012	Male	41	3	3	2	30.5	1.09	0.309708	242654	80884.8	2.224	386.03	0	1	1	3	1	1	3	2
68491	91	42165.8	3	2011-2012	Male	80	3	1	2	29.2	1.53	-0.312535	0	0	0.745	204.28	1	1	1	3	1	2	1	3
68499	91	182853	1	2011-2012	Male	58	3	3	3	24.1	1.16	0.00926036	380108	126703	1.185	612.22	0	1	3	3	1	1	1	2
68501	94	152865	1	2011-2012	Male	52	3	3	2	29.2	0.78	0.114799	314301	104767	1.016	893.15	0	1	1	3	1	1	3	1
68502	99	21362.8	2	2011-2012	Male	27	2	3	2	28.9	1.11	-0.0843768	73653.3	24551.1	0.914	338.65	0	3	1	3	1	1	1	2
68516	100	32164.8	1	2011-2012	Male	30	2	3	2	25.5	1.32	-0.405407	110896	36965.2	0.519	615.21	0	3	1	3	1	1	3	1
68549	92	9952.4	1	2011-2012	Male	67	4	1	1	24.9	1.19	-0.00182861	17646.2	5882.07	1.185	564	0	1	2	3	1	1	1	1
68557	101	16562.9	1	2011-2012	Male	71	3	2	1	34.1	0.75	0.491548	0	0	2.326	183.17	1	2	2	3	1	2	2	3
68570	98	23669.6	2	2011-2012	Male	49	3	2	1	23.2	1.6	-0.276237	0	0	0.847	524	0	2	3	3	1	2	3	2
68571	103	10524.4	1	2011-2012	Male	53	5	3	1	25.3	1.34	0.0155974	26412.9	8804.3	1.389	243.44	1	1	2	3	2	1	2	1
68572	93	123317	2	2011-2012	Male	42	3	3	3	26.7	1.4	0.243038	242181	80727.1	2.45	387.6	0	1	3	3	1	2	2	1
68573	91	10853.6	3	2011-2012	Male	64	5	1	2	21	1.45	0.0435655	19023.7	6341.22	1.603	837.15	0	1	2	3	1	1	1	1
68574	98	40776.1	2	2011-2012	Male	20	1	3	2	23.9	1.5	-0.0743442	76609.5	25536.5	1.264	664	0	3	1	3	1	1	2	2
68581	100	18862	2	2011-2012	Male	43	2	3	3	27	1.01	-0.00693499	58098.4	19366.1	0.994	493	0	1	1	3	1	1	3	1
68591	99	7993.32	1	2011-2012	Male	67	2	3	3	32	0.98	0.0438032	18200	6066.65	1.084	388.04	0	1	1	3	2	2	2	1
68594	95	13189.9	1	2011-2012	Male	80	3	2	1	25.4	1.01	0.138381	26888	8962.68	1.389	450.34	0	2	1	1	2	1	2	2
68601	95	10266.9	1	2011-2012	Male	26	5	3	1	22	1.01	0.541109	21965.8	7321.95	3.511	259.7	1	1	1	3	1	1	1	2
68602	96	35379.1	2	2011-2012	Male	36	1	1	1	29.3	0.93	0.144792	72132.5	24044.2	1.298	608	0	1	1	3	1	1	3	3
68623	93	11667.9	1	2011-2012	Male	28	5	3	3	24.5	1.34	0.381963	24963.3	8321.11	3.229	432.96	0	1	3	3	1	1	3	1
68652	98	86568	1	2011-2012	Male	34	3	3	2	35.3	0.93	0.0929695	196331	65443.8	1.152	409.9	0	1	1	2	1	2	2	1
68681	100	8285.76	1	2011-2012	Male	66	2	2	2	22.6	1.03	-0.0624724	21225.3	7075.1	0.892	464.07	0	2	3	1	2	2	1	2
68693	95	126020	1	2011-2012	Male	28	3	3	3	25.8	1.84	-0.599237	261754	87251.2	0.463	653.19	0	3	1	1	1	1	3	2
68694	90	16585	2	2011-2012	Male	57	2	3	3	30.5	1.11	-0.123637	45192.5	15064.2	0.835	256.7	1	1	2	3	1	2	2	2
68696	93	36467.9	2	2011-2012	Male	44	4	3	1	30.1	0.65	1.02512	78478.4	26159.5	6.887	304.58	0	2	1	3	2	2	1	2
68702	96	20688.8	1	2011-2012	Male	56	2	2	2	23.3	1.47	-0.195578	69449	23149.7	0.937	544.19	0	2	2	3	1	1	1	1
68703	103	9415.96	1	2011-2012	Male	63	1	3	3	28.2	1.29	-0.128318	19469.1	6489.69	0.96	189.07	1	2	3	3	1	2	2	1
68706	100	20897.4	1	2011-2012	Male	26	2	3	1	23.6	1.5	-0.0665127	82456.4	27485.5	1.287	633.75	0	1	3	3	1	1	1	1
68707	91	167183	2	2011-2012	Male	54	3	3	3	39.7	0.72	0.738164	328329	109443	3.94	92.37	1	1	2	3	1	2	1	2
68711	99	12472.8	1	2011-2012	Male	26	5	3	3	26.7	1.32	-0.222947	26685.3	8895.09	0.79	472.44	0	3	1	3	1	1	3	2
68733	102	44552.9	2	2011-2012	Male	54	1	2	3	45.9	2.02	-0.0823749	85195.6	28398.5	1.671	319	0	1	1	3	2	2	3	1
68738	98	126280	1	2011-2012	Male	22	3	2	2	22.9	1.58	-0.248292	309442	103147	0.892	375.56	0	3	1	3	1	1	3	1
68744	94	22235.9	1	2011-2012	Male	33	3	2	1	37.6	1.16	0.0639413	47858.6	15952.9	1.344	230.43	1	1	2	3	1	1	1	2
68751	95	86401.8	2	2011-2012	Male	39	3	3	3	32.1	1.06	0.185815	185964	61988	1.626	336.49	0	1	2	3	1	1	1	1
68752	98	51362.8	2	2011-2012	Male	45	1	1	2	30.3	0.93	0.141096	108290	36096.8	1.287	212.94	1	1	3	3	1	1	1	2
68760	91	39363	2	2011-2012	Male	24	3	3	1	22.3	1.5	0.24403	90635.8	30211.9	2.631	376.94	0	3	3	3	1	1	3	1
68765	99	42207.1	2	2011-2012	Male	25	1	3	1	20.1	1.01	-0.474122	79298.1	26432.7	0.339	649.1	0	1	1	3	1	1	1	2
68780	100	17822.9	1	2011-2012	Male	78	5	3	3	27.5	1.71	-0.402407	31239.1	10413	0.677	218.03	1	1	2	2	1	1	2	1
68781	93	14121.7	1	2011-2012	Male	34	5	3	2	21.6	1.63	-0.426858	30213.1	10071	0.61	593.29	0	3	3	3	1	1	2	1
68787	100	150876	1	2011-2012	Male	65	3	3	2	27.5	1.27	0.1041	316341	105447	1.614	1136.75	0	1	2	3	2	1	3	2
68797	90	20070.7	1	2011-2012	Male	27	2	2	2	20.1	1.5	-0.271917	0	0	0.802	447.11	0	1	1	3	1	2	3	2
68808	99	17974.8	2	2011-2012	Male	58	2	3	1	24.5	1.27	0.480414	60338.3	20112.8	3.839	767.86	0	2	3	3	1	1	1	2
68825	92	17628.6	1	2011-2012	Male	51	5	1	1	19.5	1.71	-0.432279	39480.6	13160.2	0.632	716.92	0	2	3	3	1	1	3	2
68827	96	17890	1	2011-2012	Male	43	5	3	3	24.6	1.42	0.000916556	46575.7	15525.2	1.423	410.9	0	1	2	3	1	1	3	2
68833	99	25142.4	2	2011-2012	Male	41	4	2	2	25.5	1.37	0.153982	0	0	1.953	210.53	1	3	2	3	1	1	1	1
68840	95	19019	2	2011-2012	Male	31	2	3	2	26.5	1.37	-0.101691	68859.7	22953.2	1.084	595.04	0	3	3	3	1	1	3	1
68855	95	73766.5	1	2011-2012	Male	70	3	3	2	26.6	1.37	-0.0387695	150223	50074.4	1.253	801.57	0	1	2	3	1	1	2	1
68860	95	23248.5	1	2011-2012	Male	34	3	1	2	23.5	1.76	0.0297987	55666.2	18555.4	1.885	84.7	1	1	3	3	1	2	3	1
68874	91	33534.7	2	2011-2012	Male	55	4	2	3	27.7	1.03	0.342997	69536.4	23178.8	2.269	394.95	0	2	2	2	1	2	1	1
68892	96	9201.49	1	2011-2012	Male	75	3	2	2	40.9	0.96	0.375854	20205	6735	2.281	221.49	1	1	1	3	1	2	1	1
68899	100	22550.1	2	2011-2012	Male	48	2	2	3	28.6	1.09	0.176622	69458.2	23152.7	1.637	499	0	3	3	3	1	1	3	1
68917	91	67202.7	1	2011-2012	Male	33	3	3	2	35.7	0.8	0.283018	140802	46934	1.535	240.16	1	1	1	3	1	1	3	1
68933	100	8684.17	2	2011-2012	Male	72	2	3	3	28.3	1.32	-0.248418	22645	7548.32	0.745	382	0	1	2	3	1	2	2	2
68935	100	31366.5	1	2011-2012	Male	46	1	2	2	25.8	1.06	0.355809	60719.5	20239.8	2.405	436.58	0	1	3	2	1	1	1	2
68964	99	19325.2	2	2011-2012	Male	20	2	2	2	35.5	1.34	-0.310863	58242.5	19414.2	0.655	508.91	0	3	1	3	1	2	3	1
68983	102	11794.3	1	2011-2012	Male	67	4	3	2	24.7	1.5	-0.132336	20518.3	6839.44	1.106	792.5	0	2	2	3	1	1	2	2
69007	93	26078.9	2	2011-2012	Male	55	4	1	1	48.4	0.54	0.652676	56121.4	18707.1	2.427	91.76	1	2	3	2	2	2	1	3
69014	91	64726.7	1	2011-2012	Male	78	3	3	3	36.2	0.75	0.661876	126333	42110.9	3.443	284.08	1	1	2	3	2	2	1	2
69018	97	16964.6	2	2011-2012	Male	39	2	1	1	19.4	2.3	-0.765131	66938.6	22312.9	0.395	341.98	0	1	2	3	1	2	1	1
69027	91	99301.8	2	2011-2012	Male	37	3	2	3	28.4	1.47	-0.141602	225211	75070.2	1.061	451.32	0	1	1	3	1	2	2	1
69031	101	17064.9	2	2011-2012	Male	22	5	2	2	19.8	1.45	-0.169257	36510	12170	0.982	556.34	0	3	3	3	1	1	1	2
69034	93	36838.5	2	2011-2012	Male	33	4	1	1	27.8	1.01	0.631564	75108	25036	4.324	497.54	0	1	1	3	1	1	3	2
69037	102	39181.2	2	2011-2012	Male	41	1	1	3	27.7	1.19	0.120076	78948.5	26316.2	1.569	504	0	1	1	3	1	2	1	1
69049	96	10987.5	1	2011-2012	Male	71	2	2	1	28.3	1.03	-0.203951	26176.7	8725.56	0.644	472.18	0	1	3	2	1	2	1	1
69054	95	21699.4	2	2011-2012	Male	43	3	2	1	32.1	0.93	0.137368	43777.1	14592.4	1.276	429.42	0	1	3	3	1	1	1	1
69066	94	64726.7	1	2011-2012	Male	74	3	3	3	22.6	1.6	-0.427419	131814	43938	0.598	972.73	0	1	2	3	1	1	2	2
69079	98	19333.4	1	2011-2012	Male	32	3	3	2	20.7	0.85	-0.0193284	44516.4	14838.8	0.813	637.18	0	3	1	3	1	1	3	2
69091	94	135979	2	2011-2012	Male	52	3	2	3	28.9	1.42	0.123023	0	0	1.885	477.94	0	2	2	3	1	2	3	2
69097	98	39295.8	1	2011-2012	Male	31	4	1	1	28.7	1.5	-0.188872	80118	26706	0.971	604.11	0	1	1	3	1	1	1	2
69101	93	24675.4	1	2011-2012	Male	58	4	1	2	27	1.29	-0.194662	47766.8	15922.3	0.824	821.82	0	2	3	3	1	1	1	2
69140	92	53799.5	1	2011-2012	Male	80	3	2	2	28.7	1.24	0.28352	127766	42588.5	2.382	369.22	0	1	2	2	1	2	1	2
69141	96	8999.29	1	2011-2012	Male	80	2	1	2	28.3	1.81	-0.285939	21153.2	7051.06	0.937	14.4	1	1	2	2	2	1	2	2
69151	93	123574	1	2011-2012	Male	57	3	3	3	26.3	1.63	-0.290501	242686	80895.3	0.835	523.95	0	1	2	3	1	1	3	1
69152	97	17744	2	2011-2012	Male	21	2	2	1	22	1.24	-0.0237536	70013.9	23338	1.174	624.77	0	3	3	3	1	2	2	2
69168	97	9243.37	1	2011-2012	Male	75	2	1	3	22	2.35	-0.410122	26268.1	8756.02	0.914	285.02	1	2	1	3	1	2	1	1
69177	91	120348	1	2011-2012	Male	66	3	3	2	30.7	1.03	0.232922	264264	88088.1	1.761	1039.7	0	1	2	3	1	2	2	2
69184	92	34082.9	1	2011-2012	Male	56	3	1	1	31.2	0.93	0.358467	68760.2	22920.1	2.123	349.8	0	1	1	3	1	1	1	1
69200	102	23425.4	2	2011-2012	Male	34	5	3	3	26.1	1.42	0.107306	50118.3	16706.1	1.818	159	1	1	1	3	1	1	3	1
69229	95	96130.6	2	2011-2012	Male	43	3	3	2	35.5	0.91	0.442014	193938	64645.9	2.518	425.44	0	1	1	2	1	1	2	2
69236	97	18945.1	2	2011-2012	Male	33	3	3	2	31.9	0.83	0.430199	42966.3	14322.1	2.235	328.42	0	1	3	3	1	2	2	1
69256	101	34082.9	1	2011-2012	Male	56	5	1	1	40	1.24	0.187157	68760.2	22920.1	1.908	369.32	0	1	2	2	1	1	2	2
69259	96	90031.5	2	2011-2012	Male	30	5	3	2	22.6	1.84	0.0209645	220618	73539.2	1.931	365.91	0	3	3	3	1	1	3	2
69266	93	17186	2	2011-2012	Male	27	2	1	1	27.4	1.09	0.1293	59252.8	19750.9	1.468	422.19	0	1	1	3	1	1	1	2
69277	91	15171.9	3	2011-2012	Male	24	5	3	2	24.8	1.11	0.415575	30850.7	10283.6	2.89	496.88	0	3	3	3	1	1	3	2
69284	92	26887.9	2	2011-2012	Male	53	4	3	1	28.4	0.91	0.0177669	51958	17319.3	0.948	435.89	0	2	2	2	2	1	2	2
69286	93	22378.7	1	2011-2012	Male	39	5	3	3	25.9	1.24	0.138303	54248.7	18082.9	1.705	506.66	0	3	3	3	1	2	2	2
69307	99	21825	2	2011-2012	Male	58	2	1	2	17.9	1.78	-0.365059	73262.9	24421	0.768	507.87	0	2	2	2	1	1	1	1
69314	96	17081.2	1	2011-2012	Male	50	2	1	2	28.6	0.88	0.129236	0	0	1.185	648.4	0	1	3	3	1	1	1	2
69324	91	158780	1	2011-2012	Male	42	3	3	3	25.5	1.37	0.27016	311826	103942	2.552	473.53	0	1	3	3	1	2	2	1
69336	92	22255	1	2011-2012	Male	30	3	2	1	45.8	1.11	-0.0630517	47901.1	15967	0.96	891.73	0	2	3	3	1	1	2	1
69339	102	39812.4	2	2011-2012	Male	22	1	1	1	24.6	0.83	0.24079	74799	24933	1.445	588	0	1	1	3	1	1	1	1
69343	91	120869	2	2011-2012	Male	20	3	3	3	27.2	1.01	0.426721	276836	92278.6	2.698	359.56	0	3	1	3	1	1	3	2
69347	95	20085.3	2	2011-2012	Male	49	3	1	1	30.1	0.8	0.639611	40210.7	13403.6	3.489	235.5	1	1	3	2	2	2	1	2
69349	96	62962.2	1	2011-2012	Male	74	3	3	3	25.2	1.63	-0.0323487	149677	49892.4	1.513	145.13	1	1	2	3	2	2	1	2
69379	92	22824.3	1	2011-2012	Male	30	3	2	1	25.6	1.14	-0.205035	47407.8	15802.6	0.711	742.01	0	1	3	3	1	1	1	1
69386	95	19738.3	2	2011-2012	Male	52	5	2	1	31.2	1.14	-0.129021	40583.1	13527.7	0.847	233.16	1	3	2	2	1	1	1	2
69387	100	73567.3	2	2011-2012	Male	25	3	2	3	25.6	1.42	-0.07857	152805	50934.9	1.185	265	1	3	3	3	1	1	3	1
69388	102	13082.4	1	2011-2012	Male	61	1	2	1	37.4	1.06	0.0402738	28756.1	9585.35	1.163	411.61	0	1	1	1	2	2	1	1
69395	93	20953.4	2	2011-2012	Male	25	2	3	2	23.5	1.76	-0.452421	82677.3	27559.1	0.621	183.13	1	3	1	3	1	1	3	1
69403	90	119025	1	2011-2012	Male	61	3	3	2	39.7	1.63	-0.261823	261359	87119.8	0.892	214.35	1	2	2	3	1	2	1	1
69418	91	64579.1	1	2011-2012	Male	71	3	3	3	24.7	1.09	0.194298	123997	41332.3	1.705	470.76	0	1	1	3	1	2	3	2
69427	99	18774.6	1	2011-2012	Male	44	2	3	1	28	1.11	-0.348967	52834.5	17611.5	0.497	453.76	0	1	1	3	1	2	1	2
69433	102	29823.4	1	2011-2012	Male	53	1	1	2	36.2	1.01	0.15884	60093	20031	1.456	287.4	1	1	2	3	2	1	1	2
69446	102	39812.4	2	2011-2012	Male	25	1	1	1	30.5	1.19	0.0876144	77153	25717.7	1.456	363	0	3	2	3	1	1	3	2
69457	98	14895.9	2	2011-2012	Male	80	3	1	1	38.2	0.83	0.398358	29073.6	9691.18	2.077	150	1	1	1	1	2	2	1	1
69460	90	22917.8	1	2011-2012	Male	50	4	1	2	29.4	0.93	0.353736	44364.6	14788.2	2.1	255.74	1	1	3	3	1	1	1	2
69473	92	8955.48	2	2011-2012	Male	79	2	1	2	25.1	1.42	-0.242198	23352.4	7784.14	0.813	546.28	0	2	2	3	1	2	1	2
69504	93	13402.5	1	2011-2012	Male	54	5	3	3	21.5	1.29	-0.0894004	30015.8	10005.3	1.05	553.44	0	1	1	3	1	1	2	1
69506	95	13615.9	1	2011-2012	Male	80	3	1	1	39.9	1.06	0.250005	26575.3	8858.42	1.885	239.08	1	1	2	3	2	2	1	2
69513	99	19320.8	1	2011-2012	Male	46	2	3	3	24	1.19	-0.0361328	64856.8	21618.9	1.095	664.45	0	1	3	3	1	1	1	1
69514	96	20475.7	1	2011-2012	Male	57	2	3	3	27.1	1.81	0.00713925	58211	19403.7	1.84	640.55	0	1	2	3	1	1	3	1
69516	99	54438.2	1	2011-2012	Male	74	3	3	3	28.4	1.22	0.367722	129282	43094.1	2.845	260.42	1	1	3	3	1	2	1	2
69520	100	103801	1	2011-2012	Male	22	3	3	3	20.2	1.58	-0.11659	239009	79669.8	1.208	636.6	0	3	1	3	1	1	3	2
69523	99	128588	1	2011-2012	Male	56	3	2	3	34.1	0.91	0.217629	277940	92646.8	1.502	490.01	0	2	2	2	2	1	2	2
69528	98	14929.2	2	2011-2012	Male	80	1	1	3	32.5	1.11	-0.135232	32606.8	10868.9	0.813	42.2	1	1	2	3	2	2	1	2
69537	97	151077	1	2011-2012	Male	49	3	3	3	29.8	1.24	-0.269947	326550	108850	0.666	372.81	0	1	1	3	1	1	3	2
69547	90	9341.79	3	2011-2012	Male	73	2	2	2	30.2	1.03	0.207271	0	0	1.66	291.34	1	2	2	2	2	1	2	2
69550	96	16385.9	1	2011-2012	Male	58	2	3	2	55.7	2.2	-0.483284	34073.2	11357.7	0.723	22.7	1	1	2	3	2	2	2	1
69560	102	66132.1	2	2011-2012	Male	26	4	1	1	24.4	0.88	0.320335	124248	41416	1.84	557	0	3	2	3	1	1	3	2
69577	93	18207.1	2	2011-2012	Male	52	2	2	1	33.1	1.73	-0.0781783	46682.3	15560.8	1.445	284.54	1	2	1	3	1	2	2	2
69581	90	16050.4	2	2011-2012	Male	23	2	3	3	27.5	1.76	-0.569734	55337.6	18445.9	0.474	446.32	0	3	1	3	1	1	3	2
69594	95	22911.9	1	2011-2012	Male	31	3	3	1	20.3	1.24	-0.221265	54860.2	18286.7	0.745	444.31	0	1	3	3	1	1	2	2
69596	99	8283.49	2	2011-2012	Male	64	2	3	3	24.4	1.53	-0.274601	23540.2	7846.74	0.813	483.84	0	1	1	3	1	2	1	2
69603	94	40318.1	2	2011-2012	Male	26	1	1	1	24.2	1.14	-0.159278	75749	25249.7	0.79	796.94	0	1	1	2	1	1	3	2
69607	95	34025	1	2011-2012	Male	40	5	1	1	24.4	0.75	0.0408659	76364.1	25454.7	0.824	1244.73	0	2	3	3	1	1	1	1
69608	92	10964.6	2	2011-2012	Male	75	2	2	2	26	2.61	-0.571542	26122	8707.34	0.7	626.18	0	2	3	3	1	2	1	1
69622	95	28346.5	1	2011-2012	Male	58	3	3	1	51.5	0.75	0.338987	56749.5	18916.5	1.637	259.08	1	1	3	3	2	1	1	1
69626	101	165002	2	2011-2012	Male	53	3	3	3	34.1	1.19	-0.0932757	330333	110111	0.96	367.35	0	1	1	3	2	2	1	2
69630	103	34050.1	1	2011-2012	Male	23	1	3	1	28	1.71	-0.347635	65986.2	21995.4	0.768	403.9	0	1	1	3	1	1	3	2
69633	98	44071.2	1	2011-2012	Male	38	1	3	3	30.8	1.34	0.113195	81195.4	27065.1	1.739	319.34	0	1	1	3	1	2	3	1
69647	102	116812	2	2011-2012	Male	36	3	1	2	29.4	1.24	-0.0319692	264922	88307.4	1.152	600	0	1	3	3	1	2	3	1
69650	98	36151.5	1	2011-2012	Male	48	3	1	1	20.8	1.16	0.146663	75150.5	25050.2	1.626	311.07	0	3	3	3	1	1	1	2
69653	94	111887	1	2011-2012	Male	28	3	3	2	28.3	0.78	0.71931	245428	81809.4	4.087	259.31	1	1	1	3	1	1	3	2
69658	95	11250.2	2	2011-2012	Male	73	2	3	3	40	1.37	-0.327835	28220.2	9406.75	0.644	271.94	1	1	2	1	1	2	3	2
69668	95	121496	2	2011-2012	Male	61	3	3	3	25.1	2.79	-0.676966	265090	88363.5	0.587	454.23	0	1	2	3	1	2	3	2
69674	99	7645.78	1	2011-2012	Male	60	2	2	2	26.7	1.29	-0.333889	18401.6	6133.88	0.598	593.09	0	1	2	2	1	1	1	2
69679	100	17096	2	2011-2012	Male	26	2	3	2	28.1	1.24	-0.2149	58942.3	19647.4	0.756	401.28	0	1	1	3	1	1	3	1
69680	97	16124.2	2	2011-2012	Male	37	2	1	1	24.2	1.55	-0.00422332	63622.7	21207.6	1.535	690.38	0	1	3	3	1	1	1	1
69698	99	21183.9	2	2011-2012	Male	49	2	2	1	34.5	1.14	0.116281	44050.3	14683.4	1.49	229.82	1	2	1	1	2	2	2	1
69701	101	17665.3	2	2011-2012	Male	52	2	2	2	24.4	2.15	-0.22286	59299.5	19766.5	1.287	577.61	0	3	1	3	1	1	3	1
69704	91	114466	2	2011-2012	Male	30	3	2	1	23.4	1.4	0.00707686	280494	93498	1.423	325.98	0	1	3	3	1	1	1	2
69732	90	13173.3	3	2011-2012	Male	33	5	3	1	28.3	1.63	-0.0102445	31933.8	10644.6	1.592	392.6	0	1	2	3	1	2	3	2
69774	90	25203.1	3	2011-2012	Male	54	4	1	3	29.6	0.96	0.534264	48788.3	16262.8	3.285	278.14	1	1	2	3	1	1	1	1
69793	92	20449.4	1	2011-2012	Male	35	5	3	1	27.3	0.67	0.402839	49571.7	16523.9	1.694	356.12	0	1	1	3	1	2	3	1
69824	99	8531.15	1	2011-2012	Male	64	5	1	1	22	1.6	-0.41879	14953	4984.33	0.61	562.28	0	1	2	3	1	1	1	2
69854	95	166469	1	2011-2012	Male	65	5	3	3	41.4	1.01	0.38289	324911	108304	2.439	340.42	0	1	3	2	2	2	1	1
69858	95	9541.98	1	2011-2012	Male	65	2	3	3	28.1	1.37	-0.00126987	24881.8	8293.93	1.366	478.19	0	1	1	2	1	2	3	2
69863	95	29138.7	2	2011-2012	Male	43	3	2	2	32.3	1.01	0.0525835	61943.5	20647.8	1.14	867.38	0	1	1	1	1	2	1	2
69870	102	133509	1	2011-2012	Male	68	3	3	3	27.2	1.37	-0.336003	317064	105688	0.632	640.76	0	1	1	3	1	2	3	2
69872	101	110446	2	2011-2012	Male	39	3	1	2	27.1	1.22	0.133748	229405	76468.3	1.66	394.32	0	1	3	3	1	1	1	1
69884	91	18903.8	2	2011-2012	Male	56	5	3	2	27.6	0.85	0.22713	40811.6	13603.9	1.434	538.29	0	1	3	2	2	1	1	1
69893	98	33575.9	1	2011-2012	Male	22	3	3	2	26.2	1.34	-0.542774	76901.2	25633.7	0.384	431.46	0	3	1	3	1	1	1	1
69896	91	148607	2	2011-2012	Male	49	3	2	2	23.8	0.98	0.743574	308919	102973	5.43	293.59	1	3	3	3	1	1	1	1
69910	101	104529	1	2011-2012	Male	20	3	1	1	20.5	1.71	-0.464358	250283	83427.8	0.587	579.84	0	3	3	3	1	1	1	2
69921	91	10978.1	1	2011-2012	Male	75	2	3	2	30.2	1.11	0.227447	24996	8331.99	1.874	12.16	1	1	2	3	2	2	1	1
69943	98	109679	1	2011-2012	Male	40	3	3	3	28.5	1.76	-0.379817	237069	79022.9	0.734	452.1	0	1	1	3	1	1	3	2
70014	93	87558.5	1	2011-2012	Male	32	3	3	3	28.6	1.16	0.112212	200541	66847.1	1.502	362.84	0	3	1	3	1	1	3	2
70015	95	19427.1	2	2011-2012	Male	57	2	3	2	26.9	1.11	0.117838	59838.7	19946.2	1.456	519.93	0	2	3	3	1	1	3	2
70046	95	19517.8	2	2011-2012	Male	55	3	3	1	22.4	1.34	0.168682	43804.9	14601.6	1.976	624.88	0	2	1	2	1	2	1	1
70049	102	21871.8	2	2011-2012	Male	41	5	1	2	32.8	0.85	0.628449	48157.4	16052.5	3.613	382	0	1	3	3	1	1	2	2
70058	91	20986.6	3	2011-2012	Male	38	5	3	2	20.8	1.47	-0.228298	44900.4	14966.8	0.869	801.5	0	1	1	3	1	1	3	2
70072	101	26659.3	2	2011-2012	Male	53	2	3	2	35.2	0.98	0.219894	56584.3	18861.4	1.626	404.77	0	2	3	3	2	1	2	1
70102	100	93174.5	1	2011-2012	Male	68	3	3	2	31.9	1.19	0.359182	204596	68198.8	2.721	442.55	0	2	2	3	1	2	2	2
70109	98	28151.5	1	2011-2012	Male	57	4	3	3	30.3	1.29	0.218605	59353.1	19784.4	2.134	492.78	0	1	1	3	1	1	2	2
70125	101	29563.9	2	2011-2012	Male	30	2	2	2	39.3	1.97	-0.639328	106688	35562.6	0.452	455.11	0	3	2	3	1	2	1	1
70150	99	79950.8	2	2011-2012	Male	39	3	3	3	31.9	1.63	-0.181588	181324	60441.3	1.073	299.9	1	3	1	3	1	2	3	2
70161	102	38149.8	2	2011-2012	Male	34	1	1	2	44.9	1.19	-0.00996725	73931	24643.7	1.163	320	0	1	1	3	2	1	1	1
70168	101	67363.8	1	2011-2012	Male	73	3	3	3	27.7	1.19	0.063387	0	0	1.377	308.96	0	1	2	3	1	2	2	2
70196	96	35379.1	2	2011-2012	Male	37	1	1	1	30.9	1.03	0.474443	74574.9	24858.3	3.071	368.22	0	3	1	1	1	1	1	2
70202	95	10266.9	1	2011-2012	Male	22	5	3	1	27	0.93	0.666297	20876.7	6958.91	4.313	275.44	1	3	3	3	1	1	3	2
70210	95	55523.8	1	2011-2012	Male	47	1	3	2	30.2	0.83	0.957082	111158	37052.7	7.519	358.12	0	2	3	3	2	2	3	2
70213	101	97410.3	1	2011-2012	Male	35	3	3	2	28.2	1.37	-0.343629	202328	67442.7	0.621	411.15	0	1	1	3	1	1	1	1
70223	91	145806	2	2011-2012	Male	47	3	3	1	31.1	1.22	0.106208	315155	105052	1.558	479.84	0	2	1	3	1	1	1	1
70225	98	112371	2	2011-2012	Male	25	3	3	3	33.9	0.93	0.406449	241858	80619.3	2.371	167	1	1	2	3	1	1	2	1
70261	98	38402.1	1	2011-2012	Male	24	3	3	2	41	0.78	0.647734	87093.6	29031.2	3.466	105.58	1	1	1	3	1	2	1	2
70267	97	21490.3	2	2011-2012	Male	32	3	2	3	24.1	1.19	-0.0733809	52661	17553.7	1.005	841.33	0	3	2	3	1	1	1	1
70282	94	36155.4	2	2011-2012	Male	24	1	1	1	28.4	1.14	-0.0851653	73715.3	24571.8	0.937	527.05	0	3	2	3	1	1	2	1
70290	91	11166.7	2	2011-2012	Male	60	2	3	2	22.1	1.89	0.0314619	28605.4	9535.14	2.032	473.82	0	1	3	3	2	1	2	1
70295	96	21743.1	1	2011-2012	Male	47	2	2	3	33.7	1.32	0.476243	55748.5	18582.8	3.952	324.14	0	1	1	3	1	2	2	1
70297	94	64726.7	1	2011-2012	Male	73	3	1	2	24.7	1.63	-0.36709	124280	41426.7	0.7	479.6	0	1	2	3	1	2	1	2
70300	99	27396.1	1	2011-2012	Male	46	3	3	1	28.7	0.85	0.661089	53802.8	17934.3	3.895	278.47	1	3	1	2	1	2	1	3
70303	97	34467.8	1	2011-2012	Male	56	4	3	3	32.4	1.16	0.115381	75542.4	25180.8	1.513	404.92	0	2	2	3	1	1	3	1
70317	92	13398.3	2	2011-2012	Male	51	5	2	2	27.2	2.15	0.0665426	33880.1	11293.4	2.506	479.36	0	1	2	3	2	2	1	2
70326	95	23952.5	1	2011-2012	Male	35	5	2	1	39.5	0.78	0.415829	54322.8	18107.6	2.032	305.36	0	1	3	2	2	2	2	2
70328	96	36966.6	2	2011-2012	Male	27	1	2	1	31.8	1.09	0.452953	77921.2	25973.7	3.093	366.33	0	1	3	3	1	1	2	1
70332	97	11456.8	2	2011-2012	Male	80	3	1	1	34.2	0.8	0.538762	25182.8	8394.28	2.766	265.44	1	2	2	2	2	2	1	2
70341	92	13271.1	1	2011-2012	Male	62	5	3	3	28.2	1.42	-0.165069	22030.7	7343.57	0.971	400.74	0	1	1	3	1	1	3	1
70359	95	50603.7	1	2011-2012	Male	80	3	3	3	26.2	1.78	-0.0334628	0	0	1.648	544.38	0	1	2	3	1	2	3	2
70368	96	20214.3	2	2011-2012	Male	55	2	3	3	42.5	0.91	0.114677	42034.1	14011.4	1.185	229	1	1	1	3	2	2	3	1
70378	93	18953.4	1	2011-2012	Male	53	2	3	2	20.6	1.06	0.170317	63623.5	21207.8	1.569	558.96	0	1	2	3	1	1	2	2
70381	95	39638.6	1	2011-2012	Male	24	5	2	1	38.4	1.16	0.0296636	85314.8	28438.3	1.242	277.88	1	1	1	1	2	1	1	2
70394	103	13833	1	2011-2012	Male	47	5	3	3	26.9	1.16	0.134474	29341.4	9780.46	1.581	448.86	0	3	3	3	1	1	3	2
70401	91	15815.9	3	2011-2012	Male	47	5	3	3	22.3	2.51	-0.334094	35421	11807	1.163	497.03	0	1	2	3	1	1	1	2
70409	101	130374	1	2011-2012	Male	44	3	2	2	29.2	1.11	0.446739	253827	84609.1	3.105	183.55	1	2	3	3	1	1	2	2
70413	99	10306	1	2011-2012	Male	51	5	3	3	26.4	1.58	-0.382416	21860.2	7286.73	0.655	629.12	0	1	2	3	1	1	2	1
70417	92	15006.1	3	2011-2012	Male	80	1	1	2	21.6	1.47	-0.481576	26606.7	8868.9	0.485	531	0	2	1	3	2	1	1	1
70437	100	40514.3	1	2011-2012	Male	43	1	1	1	29.8	1.09	0.361555	78427.9	26142.6	2.506	410.45	0	1	2	3	1	1	3	2
70448	91	48909.2	3	2011-2012	Male	29	1	2	1	29.3	1.16	0.15565	99718.2	33239.4	1.66	396.83	0	2	2	3	1	1	2	2
70476	94	20936.2	2	2011-2012	Male	30	3	1	2	28.6	0.78	0.264455	43485.9	14495.3	1.434	673.8	0	1	3	3	1	1	3	1
70481	96	33458.2	2	2011-2012	Male	24	3	3	1	39.8	0.8	0.562887	72014.6	24004.9	2.924	225	1	1	3	3	1	1	3	2
70485	90	15030.4	3	2011-2012	Male	34	5	3	3	20.6	1.32	0.224407	37512.6	12504.2	2.213	487.55	0	3	2	3	1	1	2	2
70489	93	36330	2	2011-2012	Male	40	4	3	2	30.3	1.42	-0.224405	79623.8	26541.3	0.847	454.29	0	1	1	3	1	1	3	2
70493	95	20187.7	2	2011-2012	Male	52	5	1	1	29.7	1.32	-0.138303	41786.7	13928.9	0.96	290.12	1	3	2	3	2	2	1	1
70494	98	44831.6	2	2011-2012	Male	25	1	2	2	37.1	0.93	0.324659	84848.7	28282.9	1.964	217	1	3	1	3	2	1	1	2
70523	94	93900.7	2	2011-2012	Male	31	3	2	2	31.6	1.09	-0.0305328	202104	67368	1.016	305.94	0	1	3	3	1	1	2	2
70525	96	7700.34	2	2011-2012	Male	63	2	2	1	27.9	1.03	0.316357	18345.3	6115.1	2.134	446.66	0	2	2	2	2	2	1	1
70529	98	37702.5	1	2011-2012	Male	49	3	1	1	27.8	0.62	0.981322	74043.5	24681.2	5.939	340.07	0	1	2	3	2	2	1	2
70545	103	39257.1	1	2011-2012	Male	31	1	1	1	23.7	1.29	-0.294348	73755.7	24585.2	0.655	338.89	0	2	1	3	1	1	3	2
70550	92	14398.3	1	2011-2012	Male	76	2	3	3	29.1	1.4	-0.294258	34302.4	11434.1	0.711	326.92	0	1	2	3	1	2	2	2
70561	99	19320.8	1	2011-2012	Male	42	2	3	3	24.7	1.24	-0.165538	64856.8	21618.9	0.847	410.09	0	1	1	3	1	1	3	1
70562	103	21169.1	2	2011-2012	Male	52	3	1	1	24.9	1.34	0.770687	44005.6	14668.5	7.903	420.64	0	1	1	3	1	1	1	1
70573	92	60284.5	3	2011-2012	Male	24	1	2	2	34	1.11	-0.0147233	120224	40074.7	1.073	777.52	0	3	1	3	1	2	3	1
70580	90	19613.1	1	2011-2012	Male	58	2	2	2	25.2	1.24	0.389023	55194.1	18398	3.037	484.1	0	1	3	3	1	2	2	2
70593	99	7725.82	1	2011-2012	Male	80	2	2	2	26.9	1.37	-0.17011	18406	6135.32	0.926	554.18	0	2	2	3	1	2	2	2
70599	101	36424	2	2011-2012	Male	54	3	3	2	25.5	1.4	-0.0328533	69049.2	23016.4	1.298	121.57	1	1	3	3	2	1	2	1
70605	96	20868.7	1	2011-2012	Male	56	2	3	3	27.3	2.15	-0.539347	58727.5	19575.8	0.621	303.59	0	1	2	3	1	2	3	1
70626	97	13450.7	2	2011-2012	Male	33	3	2	1	29.3	1.09	0.333272	30807.1	10269	2.348	257.34	1	1	3	3	1	1	2	1
70633	98	127885	2	2011-2012	Male	56	3	3	3	36.7	1.06	0.553677	271860	90620	3.793	95.6	1	1	1	3	2	2	2	2
70641	95	7233.37	2	2011-2012	Male	63	2	1	1	22.3	1.11	0.0719483	0	0	1.31	273.47	1	3	1	3	2	1	2	1
70644	101	130826	1	2011-2012	Male	41	3	3	2	28.7	0.88	0.531479	254707	84902.4	2.992	465.85	0	1	1	3	1	1	2	1
70649	98	9901.41	2	2011-2012	Male	63	4	3	3	33.3	1.29	-0.238433	19325.4	6441.81	0.745	600	0	1	1	3	2	2	1	2
70653	91	140205	3	2011-2012	Male	43	3	3	3	31	0.96	0.231777	303049	101016	1.637	277.51	1	3	1	1	1	1	2	2
70675	92	13271.1	1	2011-2012	Male	65	5	3	3	29.5	0.98	0.281544	22030.7	7343.57	1.874	378.55	0	1	2	3	1	1	3	1
70678	93	39044.6	2	2011-2012	Male	21	4	3	2	26.4	1.55	-0.169142	78635.8	26211.9	1.05	565.74	0	3	2	3	1	1	3	1
70718	94	14397.4	1	2011-2012	Male	75	3	3	2	30.2	0.93	0.0236285	29349.6	9783.21	0.982	406.86	0	2	2	2	2	1	2	2
70737	93	40200.1	2	2011-2012	Male	28	4	3	1	28.4	1.32	0.18735	81961.8	27320.6	2.032	637.65	0	3	3	3	1	1	1	2
70747	97	16592.6	1	2011-2012	Male	80	3	2	1	35.7	0.96	0.0958229	36434.7	12144.9	1.197	356.46	0	2	2	1	1	2	1	2
70751	100	36376.3	1	2011-2012	Male	27	1	2	1	25.9	1.14	0.135663	74165.6	24721.9	1.558	666.39	0	2	1	3	1	1	3	2
70753	90	37372.9	1	2011-2012	Male	30	1	1	1	33.2	1.09	0.211282	78777.5	26259.2	1.773	268.03	1	1	1	3	2	1	1	1
70755	92	144210	1	2011-2012	Male	56	3	3	2	23.7	1.34	0.0718271	299778	99925.9	1.581	338.62	0	1	3	3	1	1	1	1
70761	103	33135.8	2	2011-2012	Male	46	1	3	3	34.7	0.85	0.800879	66767.2	22255.7	5.374	250.36	1	1	3	3	2	1	1	1
70776	102	13808.3	2	2011-2012	Male	60	5	1	3	18.6	2.07	-0.313804	24202.5	8067.5	1.005	845	0	1	3	3	1	1	1	2
70788	91	11949.6	3	2011-2012	Male	34	5	3	2	23.6	1.24	0.132404	24298.3	8099.43	1.682	547.65	0	1	2	3	1	1	2	2
70812	92	25046.2	1	2011-2012	Male	25	2	3	3	33.6	1.24	0.0161569	75484.4	25161.5	1.287	11.3	1	3	1	3	1	2	3	2
70821	98	113124	2	2011-2012	Male	63	3	3	3	30.3	1.09	0.723674	246823	82274.3	5.769	368	0	1	2	3	1	2	2	2
70825	93	129637	1	2011-2012	Male	47	3	3	3	25.8	1.01	-0.0486336	280207	93402.5	0.903	536.22	0	2	1	3	1	1	1	2
70837	96	8893.34	2	2011-2012	Male	60	1	1	1	29.8	1.01	0.127618	18259	6086.33	1.355	324.4	0	1	3	2	1	1	1	2
70862	90	11805.9	3	2011-2012	Male	75	5	3	1	24.3	1.99	-0.592989	23364.2	7788.08	0.508	462.89	0	1	1	1	1	2	1	2
70868	95	32896	1	2011-2012	Male	46	3	1	1	21.1	1.42	-0.300419	73830.2	24610.1	0.711	158.08	1	1	3	2	1	2	2	1
70871	99	12485.3	1	2011-2012	Male	39	3	2	1	34.2	0.88	0.750649	26873	8957.67	4.956	357.5	0	1	2	3	1	1	1	1
70894	94	56449.5	2	2011-2012	Male	70	3	1	2	36.1	1.14	0.135663	110177	36725.7	1.558	322.27	0	1	1	3	2	2	1	1
70900	99	19032.1	2	2011-2012	Male	59	2	1	1	50.9	1.58	-0.30712	37238.4	12412.8	0.779	256.57	1	3	2	3	2	2	1	1
70906	101	84771.4	1	2011-2012	Male	39	3	1	3	33.8	1.19	0.197223	192257	64085.5	1.874	259.39	1	1	1	3	1	2	1	2
70908	92	76506.5	2	2011-2012	Male	25	3	3	3	22.4	1.5	-0.18398	187475	62491.8	0.982	386.44	0	3	1	3	1	1	3	2
70912	93	7407.1	2	2011-2012	Male	67	4	3	3	38.1	1.16	0.152499	14161	4720.34	1.648	319.93	0	2	2	3	1	2	1	1
70914	92	20734	2	2011-2012	Male	40	2	1	1	17.6	3.13	-0.702453	69600.4	23200.1	0.621	748.73	0	3	3	3	1	1	2	2
70938	92	53793.2	3	2011-2012	Male	49	1	1	2	28.5	1.03	0.703584	104133	34711.1	5.205	319.36	0	2	2	2	1	1	2	2
70950	92	34961.6	2	2011-2012	Male	50	4	3	1	23.5	1.24	-0.116613	68296.9	22765.6	0.948	931.84	0	1	3	3	1	1	2	2
70969	100	31366.5	1	2011-2012	Male	45	1	2	1	27.4	1.11	0.191969	60719.5	20239.8	1.727	539.91	0	1	3	3	1	1	1	2
70973	101	19079.9	1	2011-2012	Male	39	3	3	2	22.4	2.2	-0.316707	45685	15228.3	1.061	450.31	0	2	1	3	1	1	3	1
70974	101	30234.3	1	2011-2012	Male	49	3	2	1	39.3	1.03	0.262474	62163.7	20721.2	1.885	279.42	1	1	2	3	1	2	1	2
70980	95	117439	1	2011-2012	Male	32	3	2	1	27.4	1.42	-0.254661	243929	81309.5	0.79	418.63	0	1	1	3	1	1	1	2
70982	91	46193.2	2	2011-2012	Male	44	4	1	1	28.7	1.29	-0.0894004	89421.2	29807.1	1.05	304.29	0	1	1	3	1	1	1	2
70996	97	48585.7	1	2011-2012	Male	41	4	3	3	23.8	1.22	-0.0336659	94911.3	31637.1	1.129	300.35	0	1	1	2	1	1	3	2
71038	90	11228.9	2	2011-2012	Male	60	4	1	1	29.1	0.78	0.63048	23217.6	7739.21	3.331	463.94	0	1	3	3	1	2	1	2
71042	102	14207.2	1	2011-2012	Male	38	5	1	1	22.3	1.03	0.0265769	30396.2	10132.1	1.095	545.09	0	1	2	3	1	1	2	2
71046	91	150787	1	2011-2012	Male	52	3	3	3	33.8	1.16	0.118527	325921	108640	1.524	179.25	1	1	2	3	1	1	2	2
71059	101	27501.8	1	2011-2012	Male	53	3	1	1	29.9	0.67	0.505352	53543.6	17847.9	2.145	291.69	1	1	2	3	2	1	1	1
71061	102	37296.3	2	2011-2012	Male	54	1	3	2	30.4	1.01	0.26332	75150.6	25050.2	1.852	265	1	1	1	3	1	1	1	2
71062	91	32453.6	2	2011-2012	Male	52	3	3	1	33.4	0.75	1.08825	0	0	9.19	298.91	1	2	1	3	2	2	1	1
71084	92	23717.2	3	2011-2012	Male	55	3	3	1	27.5	1.37	0.0399494	50418.5	16806.2	1.502	888	0	2	3	3	1	2	2	1
71101	95	20187.7	2	2011-2012	Male	51	3	1	1	33.4	1.14	0.438223	40727.5	13575.8	3.127	459.71	0	3	3	3	1	1	1	1
71119	103	75738.4	2	2011-2012	Male	36	3	3	3	25.2	1.37	-0.515544	171770	57256.8	0.418	611.31	0	1	2	3	1	2	3	1
71136	95	12313.2	1	2011-2012	Male	21	5	2	1	24.4	1.32	-0.192691	26343.9	8781.29	0.847	562.81	0	3	1	3	1	1	3	2
71155	99	119449	2	2011-2012	Male	41	3	3	3	27.1	1.37	-0.120105	234585	78194.9	1.039	462.84	0	3	2	3	1	1	3	2
71164	101	129657	1	2011-2012	Male	48	3	3	2	31.1	1.99	-0.388763	261575	87191.6	0.813	389.87	0	1	1	3	1	1	2	2
71185	96	56120.5	2	2011-2012	Male	29	1	2	2	22.8	1.6	-0.0757207	105438	35146.1	1.344	532	0	1	1	3	1	1	3	2
71197	91	16587.3	3	2011-2012	Male	36	3	3	1	44.7	1.06	0.308343	35702.2	11900.7	2.156	147.68	1	1	1	3	1	1	1	1
71206	93	10209.1	1	2011-2012	Male	29	5	3	2	22.2	1.84	-0.568461	21842.1	7280.72	0.497	672.46	0	1	1	3	1	1	3	2
71208	94	17805.5	2	2011-2012	Male	32	3	3	3	21	1.4	-0.179517	40998.3	13666.1	0.926	494.3	0	1	1	3	1	1	3	2
71217	102	48753.5	1	2011-2012	Male	28	1	2	2	24.9	1.22	0.0966251	91597.4	30532.5	1.524	840.09	0	3	3	3	1	1	1	2
71218	99	92007.2	2	2011-2012	Male	33	3	3	3	27.7	1.24	-0.0153275	192772	64257.4	1.197	410.77	0	3	1	3	1	1	3	2
71239	98	148421	1	2011-2012	Male	48	3	1	2	22.3	0.88	0.245008	308532	102844	1.547	482.18	0	2	3	3	1	1	1	1
71240	93	7017.2	1	2011-2012	Male	80	3	3	1	28.8	1.37	-0.239093	16664.8	5554.92	0.79	405.98	0	2	2	3	1	2	1	2
71242	97	19746.3	2	2011-2012	Male	48	3	1	2	23.5	0.78	0.461629	39968.5	13322.8	2.258	614.48	0	3	3	2	2	2	1	1
71249	97	17335.1	2	2011-2012	Male	24	2	2	1	38.7	1.01	0.408139	55018.8	18339.6	2.585	549.28	0	3	3	3	1	1	3	2
71250	101	22351	2	2011-2012	Male	39	3	1	1	23.6	1.06	-0.0974225	53517.4	17839.1	0.847	297.46	1	1	3	3	1	1	1	1
71271	96	31404.5	2	2011-2012	Male	57	1	1	1	18.5	1.66	-0.286621	61348	20449.3	0.858	699.8	0	1	2	3	1	1	2	1
71272	93	92128.2	2	2011-2012	Male	30	3	3	2	25.6	1.19	-0.230449	211008	70335.9	0.7	518.48	0	1	1	1	1	1	3	1
71279	98	27285.8	1	2011-2012	Male	40	3	1	1	25.1	0.8	0.639611	53123	17707.7	3.489	337.84	0	1	3	3	1	1	1	2
71307	91	132808	2	2011-2012	Male	58	3	3	2	32.9	1.03	0.0568309	273061	91020.3	1.174	405.88	0	2	1	3	1	2	1	2
71315	98	112388	1	2011-2012	Male	44	3	1	1	40.4	1.03	0.189106	238916	79638.6	1.592	213.27	1	1	2	2	1	2	1	1
71316	100	106630	2	2011-2012	Male	57	5	1	2	24.7	1.14	0.0526737	221659	73886.4	1.287	599	0	1	3	3	1	2	1	2
71324	93	40970.7	1	2011-2012	Male	35	4	1	2	29.8	1.24	-0.126811	83532.9	27844.3	0.926	442.3	0	1	2	3	1	1	3	2
71336	92	15160.5	2	2011-2012	Male	45	5	3	3	21	1.68	-0.432218	32157.3	10719.1	0.621	462.68	0	1	2	3	1	1	1	2
71348	98	26051.8	2	2011-2012	Male	56	1	1	2	29.9	1.03	0.299975	56063.1	18687.7	2.055	235	1	1	2	3	1	2	1	1
71365	92	22385.5	2	2011-2012	Male	22	5	3	2	29.7	0.7	0.211807	51271	17090.3	1.14	483.56	0	3	1	3	1	1	2	1
71368	90	88909.6	1	2011-2012	Male	35	3	1	3	20.6	1.29	-0.177102	204720	68240.1	0.858	446.65	0	1	2	3	1	1	3	2
71372	92	51154.1	3	2011-2012	Male	37	1	1	1	32.5	1.34	-0.0744109	107827	35942.2	1.129	463.42	0	1	1	3	1	1	1	2
71393	91	113500	1	2011-2012	Male	27	3	2	3	25.7	1.58	-0.473563	235748	78582.6	0.531	494.66	0	2	1	3	1	1	3	2
71395	99	27396.9	2	2011-2012	Male	30	4	1	2	23.4	1.09	-0.0502073	51472.8	17157.6	0.971	367.13	0	2	1	3	1	1	3	2
71413	100	28964.3	2	2011-2012	Male	40	4	3	1	28.7	1.24	0.216847	56069.2	18689.7	2.043	414	0	1	2	3	1	1	1	2
71417	102	12375.3	2	2011-2012	Male	64	2	2	2	41.2	1.68	-0.394721	31042.4	10347.5	0.677	294	1	1	1	3	1	2	1	1
71428	94	104268	1	2011-2012	Male	35	3	3	2	45.3	0.98	0.750792	236474	78824.7	5.521	216.07	1	1	1	2	1	2	1	1
71467	101	148177	2	2011-2012	Male	48	3	2	2	24.9	1.09	0.18555	332561	110854	1.671	483.99	0	2	3	3	1	1	3	1
71472	97	15830.1	2	2011-2012	Male	32	2	2	1	22.7	1.45	-0.6173	62462	20820.7	0.35	559.38	0	1	3	3	1	1	1	1
71474	95	19027.7	2	2011-2012	Male	25	2	2	1	38	1.09	-0.0984067	39206.6	13068.9	0.869	431.51	0	3	1	3	2	1	1	2
71478	98	35535.7	2	2011-2012	Male	43	1	1	2	29.3	1.32	-0.11368	68790.3	22930.1	1.016	924	0	1	3	3	1	1	1	2
71529	96	26588.3	2	2011-2012	Male	33	2	3	3	27.6	1.37	-0.313246	91669.4	30556.5	0.666	688.14	0	1	1	3	1	1	1	1
71531	91	112309	2	2011-2012	Male	35	3	3	1	22.4	2.43	-0.120788	0	0	1.84	442.02	0	3	1	3	1	1	2	1
71571	101	11136.6	2	2011-2012	Male	60	2	2	3	39.8	1.34	-0.17674	27935.2	9311.75	0.892	220.65	1	1	1	3	1	1	1	1
71578	101	152251	1	2011-2012	Male	41	3	2	2	30.6	1.32	-0.235213	307157	102386	0.768	360.69	0	1	2	3	1	1	3	1
71582	97	40378	1	2011-2012	Male	29	1	2	1	32.4	1.14	0.163203	85112.1	28370.7	1.66	296.77	1	1	1	2	1	1	1	2
71656	93	171967	1	2011-2012	Male	58	3	3	3	23.8	1.22	0.162349	357478	119159	1.773	262.83	1	1	2	3	1	1	2	2
71658	90	39245.1	1	2011-2012	Male	25	1	1	1	32	0.8	0.751664	82724	27574.7	4.516	416.63	0	1	3	3	1	1	3	2
71666	99	7072.84	2	2011-2012	Male	61	2	3	1	22.3	2.95	-0.541939	0	0	0.847	433.05	0	1	3	3	1	2	2	1
71676	98	40047.5	1	2011-2012	Male	80	3	2	2	27	1.63	-0.235379	95106.7	31702.2	0.948	20.98	1	1	2	3	1	2	1	2
71697	101	16685.1	1	2011-2012	Male	74	3	1	1	28.6	1.27	-0.148116	32036.6	10678.9	0.903	347.53	0	1	2	2	1	2	1	2
71704	95	73766.5	1	2011-2012	Male	77	3	1	1	28.1	0.98	0.0525291	141637	47212.4	1.106	316.21	0	1	2	2	1	1	1	1
71705	92	14771.3	3	2011-2012	Male	67	1	1	1	38.5	1.01	0.215787	32468.4	10822.8	1.66	134.31	1	1	2	2	2	2	1	1
71710	96	8557.71	1	2011-2012	Male	68	2	2	3	23.5	1.01	0.0122942	24319.5	8106.51	1.039	285.08	1	1	2	3	1	1	1	2
71724	102	39249.8	2	2011-2012	Male	54	4	1	1	26.8	1.03	-0.0207257	81387.1	27129	0.982	463	0	2	2	3	1	2	2	1
71739	91	14391.8	2	2011-2012	Male	80	3	3	1	25.9	0.85	0.247251	33972.2	11324.1	1.502	456.83	0	1	2	3	2	1	1	1
71756	98	131902	1	2011-2012	Male	63	3	3	3	23.7	1.89	-0.360535	263557	87852.4	0.824	502.97	0	1	1	3	1	1	1	2
71757	101	15747.1	1	2011-2012	Male	23	5	3	3	22	0.96	0.404941	33690.7	11230.2	2.439	375.69	0	3	1	3	1	1	3	1
71763	91	116309	3	2011-2012	Male	40	3	3	2	20.9	1.97	-0.327855	241779	80593	0.926	510.64	0	1	3	3	1	1	1	2
71767	91	40210.6	1	2011-2012	Male	38	1	3	3	26.6	1.01	0.138381	80984.1	26994.7	1.389	602.27	0	2	1	3	1	1	1	2
71769	94	36155.4	2	2011-2012	Male	24	4	3	2	21.3	1.11	0.00737096	67928.2	22642.7	1.129	349.51	0	3	1	3	1	1	2	2
71778	90	56306.8	1	2011-2012	Male	20	4	2	1	23.8	1.32	-0.405407	105788	35262.8	0.519	548.64	0	3	1	3	1	1	2	2
71799	91	151582	3	2011-2012	Male	59	3	3	1	22.5	1.91	-0.480316	315102	105034	0.632	691.72	0	3	2	3	1	2	2	1
71802	99	27216.9	1	2011-2012	Male	53	3	3	1	31.3	1.09	0.307555	57858.1	19286	2.213	626.52	0	1	3	3	2	2	2	2
71810	94	34624.1	2	2011-2012	Male	33	4	2	2	30	0.96	0.402799	72983.5	24327.8	2.427	488.21	0	1	1	3	1	1	1	2
71813	90	18613.2	1	2011-2012	Male	36	5	3	3	31.5	1.03	0.0851138	38140.1	12713.4	1.253	349.63	0	1	1	3	1	1	3	1
71829	103	24257	2	2011-2012	Male	57	1	1	1	22.9	2.02	-0.446213	47385.5	15795.2	0.723	1071.07	0	2	2	2	1	2	1	1
71836	99	6083.91	2	2011-2012	Male	65	2	3	3	32.4	1.09	-0.11574	15261	5087.02	0.835	616.55	0	1	2	2	1	2	2	2
71863	100	72381.1	2	2011-2012	Male	38	3	3	3	36	1.29	-0.07999	155791	51930.4	1.073	176.66	1	1	1	3	1	1	3	1
71868	92	38657.4	3	2011-2012	Male	43	1	2	2	28.4	1.22	-0.317722	74833.2	24944.4	0.587	291	1	1	2	3	1	1	1	1
71874	101	15565	2	2011-2012	Male	24	5	3	2	23.6	0.88	0.112422	33301	11100.3	1.14	537.89	0	3	1	3	1	1	3	2
71885	97	33019.8	2	2011-2012	Male	35	1	1	1	25.1	1.24	-0.0197033	67322.3	22440.8	1.185	789.57	0	1	1	3	1	1	1	2
71895	96	17929.2	2	2011-2012	Male	31	5	3	2	20.6	1.66	-0.259162	38359.2	12786.4	0.914	586.91	0	1	1	3	1	1	2	2
71911	102	43039.8	2	2011-2012	Male	27	1	3	2	31.3	1.06	0.120822	83407.3	27802.4	1.4	509	0	1	1	3	1	1	1	1
71915	90	91446.6	3	2011-2012	Male	60	3	3	3	27.5	0.93	0.438398	0	0	2.552	505.13	0	3	1	2	2	1	1	1
73559	109	57193.3	1	2013-2014	Male	72	3	3	3	28.9	1.55	-0.429909	142197	47399	0.576	447	0	1	2	2	2	2	2	2
73577	118	39735	2	2013-2014	Male	32	1	1	1	28.9	0.85	0.293558	95784.9	31928.3	1.671	359	0	1	2	3	1	1	1	2
73581	106	16764.3	2	2013-2014	Male	50	5	3	3	23.6	2.02	-0.284162	37181.4	12393.8	1.05	605	0	1	1	1	1	1	3	2
73600	114	20786.1	1	2013-2014	Male	37	2	2	1	36.8	1.09	0.240641	0	0	1.897	334	0	2	3	3	2	2	2	2
73607	116	18688.7	2	2013-2014	Male	75	3	2	1	38.9	0.78	0.303528	36722.4	12240.8	1.569	164	1	1	2	2	1	2	1	1
73610	112	75125.8	2	2013-2014	Male	43	3	3	2	28.9	1.27	0.442986	177522	59173.8	3.522	245	1	1	1	3	1	1	2	2
73621	110	37406.3	1	2013-2014	Male	80	3	3	3	24.6	1.94	-0.342826	74268.5	24756.2	0.881	109	1	1	2	3	1	1	2	2
73639	116	42642	1	2013-2014	Male	71	3	1	2	30.3	1.58	-0.353559	83789.6	27929.9	0.7	783.1	0	1	2	1	2	1	1	2
73655	106	17125.2	2	2013-2014	Male	44	2	2	2	31.2	1.32	-0.395479	37861.9	12620.6	0.531	754	0	1	1	3	1	2	3	2
73656	116	78471.3	1	2013-2014	Male	54	3	3	3	28	1.42	-0.103847	172644	57548	1.118	314.75	0	1	1	3	1	1	1	2
73661	114	24784.6	2	2013-2014	Male	25	2	3	2	21	1.14	-0.413452	79518.1	26506	0.44	743	0	3	1	1	1	1	3	1
73663	117	68946.2	2	2013-2014	Male	25	3	3	3	33	1.27	-0.0780883	159900	53300.1	1.061	672	0	3	1	3	1	1	3	2
73667	107	32349.4	2	2013-2014	Male	24	3	3	1	29.1	1.24	-0.11115	84557.4	28185.8	0.96	500.67	0	1	3	3	1	1	1	2
73676	113	106739	2	2013-2014	Male	44	3	3	2	37.6	1.14	0.288077	252223	84074.5	2.213	285	1	1	3	3	1	1	1	2
73688	109	112268	2	2013-2014	Male	58	3	2	3	33.6	1.11	0.0115819	247000	82333.5	1.14	435	0	1	2	2	1	1	3	2
73706	106	26393.2	1	2013-2014	Male	54	3	3	2	30.8	1.06	0.299182	77653.5	25884.5	2.111	397	0	1	3	3	2	2	2	1
73718	116	21529.6	1	2013-2014	Male	53	2	3	1	26.5	0.93	0.0384108	47599.5	15866.5	1.016	337.24	0	1	3	2	1	2	1	1
73729	105	90427.7	1	2013-2014	Male	46	3	3	2	36.2	1.14	0.0892232	198949	66316.4	1.4	259	1	1	2	3	1	1	1	2
73730	106	36336.3	1	2013-2014	Male	48	1	2	1	26.4	1.03	0.115562	83177.3	27725.8	1.344	629	0	3	3	3	1	2	1	2
73732	104	23580.1	2	2013-2014	Male	80	3	2	2	22.5	2.04	-0.464532	46333.7	15444.6	0.7	345	0	1	1	3	1	2	3	2
73755	107	12704.6	2	2013-2014	Male	75	1	1	2	22.8	1.76	-0.373356	0	0	0.745	444	0	2	2	1	1	1	1	1
73779	112	34620.9	2	2013-2014	Male	62	3	2	1	18.1	1.24	0.0492806	68738.1	22912.7	1.389	284	1	2	3	2	1	1	2	2
73783	105	118713	1	2013-2014	Male	26	3	3	3	24.9	1.81	-0.649153	275321	91773.5	0.406	590	0	3	3	3	1	1	3	2
73790	113	123681	2	2013-2014	Male	59	3	3	2	30.2	1.14	0.0892232	339899	113300	1.4	246	1	3	2	3	1	2	1	1
73806	114	12328.2	2	2013-2014	Male	63	2	2	3	32.2	1.06	0.0919654	28859.2	9619.73	1.31	353	0	1	2	3	1	2	1	1
73816	108	9424.72	1	2013-2014	Male	64	4	2	2	27.8	1.42	0.0208979	20876	6958.67	1.49	287.41	1	1	2	3	2	2	1	2
73820	113	158004	1	2013-2014	Male	56	3	2	2	28.6	0.96	0.576917	347623	115874	3.624	395.07	0	1	1	3	1	2	2	2
73839	108	71527.3	2	2013-2014	Male	68	3	3	2	35.4	1.06	0.206419	178003	59334.5	1.705	155	1	1	1	2	2	1	1	1
73847	113	15153.7	2	2013-2014	Male	34	3	1	1	29.6	1.06	0.282618	0	0	2.032	360	0	1	2	3	1	1	2	2
73860	112	22118.7	1	2013-2014	Male	53	2	1	2	22.6	2.35	-0.628343	50606.6	16868.9	0.553	627.37	0	2	3	3	1	1	1	1
73884	111	34650.9	1	2013-2014	Male	43	1	3	3	30.7	1.19	0.230019	88356	29452	2.021	545.08	0	1	1	3	1	1	3	2
73900	114	116007	1	2013-2014	Male	66	3	3	3	26.6	1.09	0.339515	227949	75982.9	2.382	258	1	1	2	3	1	2	3	2
73916	109	29095	1	2013-2014	Male	27	3	3	1	32.4	1.37	-0.421553	76051	25350.3	0.519	445	0	3	2	3	1	2	1	2
73918	114	22685.2	2	2013-2014	Male	32	2	1	1	23.2	1.71	-0.472574	0	0	0.576	538	0	3	3	3	1	1	3	3
73934	111	25298.1	1	2013-2014	Male	31	2	2	2	29.7	0.98	-0.0633427	72961	24320.3	0.847	444.89	0	3	1	3	1	2	1	1
73952	118	24882.7	2	2013-2014	Male	42	1	3	1	39.2	1.06	0.0273881	64912.3	21637.4	1.129	372	0	3	2	3	1	2	1	3
73962	112	19218.1	1	2013-2014	Male	49	2	2	2	31.9	1.55	0.18258	43970.1	14656.7	2.36	584.41	0	1	2	3	1	1	1	1
73974	111	57553.1	1	2013-2014	Male	34	1	3	2	31.2	0.83	1.13057	134087	44695.5	11.211	379.18	0	1	1	3	1	1	3	1
73977	106	18167.4	2	2013-2014	Male	30	5	3	3	24.5	1.42	-0.30719	38096.4	12698.8	0.7	429	0	3	2	1	1	1	2	2
73999	104	98481.3	1	2013-2014	Male	66	3	3	3	26.2	1.84	-0.426599	195530	65176.6	0.689	778.53	0	1	1	3	1	1	3	2
74002	108	10162.7	2	2013-2014	Male	63	2	1	3	39	1.47	-0.398679	27547.9	9182.64	0.587	302	0	1	2	3	1	1	1	2
74018	110	33040.6	1	2013-2014	Male	22	2	3	1	35	0.93	0.353736	104290	34763.3	2.1	470	0	1	3	3	1	2	1	2
74033	108	42894.3	2	2013-2014	Male	80	3	3	3	24.2	1.4	-0.412129	85164.5	28388.2	0.542	393	0	2	1	2	2	2	1	2
74037	115	45722.1	2	2013-2014	Male	20	1	3	1	21.3	1.5	-0.297569	110217	36739.1	0.756	342	0	3	1	1	1	1	3	1
74045	111	54135.5	2	2013-2014	Male	38	1	1	2	42.7	1.37	0.100572	130499	43499.6	1.727	334	0	3	1	3	1	1	1	2
74048	107	32659.4	2	2013-2014	Male	80	3	2	2	26.4	1.09	-0.145889	64843.6	21614.5	0.779	339	0	1	2	1	1	2	2	2
74056	112	44097.9	2	2013-2014	Male	38	4	1	1	29.9	0.91	0.286718	106302	35434	1.761	616	0	1	1	2	1	1	1	2
74072	111	17372	2	2013-2014	Male	63	2	3	1	24.3	1.29	-0.0939742	52359.7	17453.2	1.039	474	0	2	2	3	1	1	2	2
74077	106	46588.9	2	2013-2014	Male	26	3	1	2	27.3	1.29	-0.553083	121778	40592.6	0.361	577	0	3	3	3	1	1	1	2
74078	107	89256.4	2	2013-2014	Male	63	3	3	3	23.9	1.29	-0.160225	213134	71044.7	0.892	805	0	1	1	2	1	1	3	2
74099	106	25195.6	2	2013-2014	Male	44	1	2	1	28.7	1.14	0.320037	61146.8	20382.3	2.382	613	0	1	3	3	1	1	1	2
74110	106	11432.8	1	2013-2014	Male	60	4	2	1	24.3	1.11	0.0642556	25323.9	8441.31	1.287	573	0	1	2	2	1	1	1	1
74170	109	27188.3	1	2013-2014	Male	56	2	3	3	31.6	1.27	-0.0300854	62205.6	20735.2	1.185	415	0	1	1	3	1	2	3	1
74205	104	6858.05	2	2013-2014	Male	65	5	3	3	22.2	1.53	-0.383974	17067	5689	0.632	630	0	1	2	3	2	1	1	2
74224	109	24993.1	2	2013-2014	Male	66	3	2	1	22.9	1.55	-0.084481	59680.6	19893.5	1.276	610	0	2	2	3	1	1	1	3
74230	106	46362.9	1	2013-2014	Male	44	1	1	2	28.9	1.09	0.333272	112517	37505.7	2.348	640	0	1	3	3	1	1	3	2
74241	112	15869.8	1	2013-2014	Male	72	3	3	2	29.6	1.53	-0.375806	32161.1	10720.4	0.644	482.4	0	1	2	2	1	1	2	2
74253	114	10795.4	1	2013-2014	Male	77	2	2	2	23.6	0.88	0.281343	27337.2	9112.4	1.682	212	1	1	2	2	2	2	2	2
74284	112	26587	1	2013-2014	Male	58	2	3	2	42.7	0.93	0.177645	60829.8	20276.6	1.4	226.13	1	1	1	3	1	2	1	2
74302	106	11604.3	1	2013-2014	Male	62	4	3	2	37.5	1.24	0.545866	28768.9	9589.62	4.358	231	1	1	2	2	2	2	2	2
74304	105	9165.99	2	2013-2014	Male	80	3	3	1	31.4	1.01	-0.0220501	22789	7596.32	0.96	311	0	1	1	3	2	2	1	3
74306	118	8284.99	2	2013-2014	Male	62	1	3	1	33.3	1.06	0.437392	22252.1	7417.36	2.902	223	1	1	2	3	2	2	2	3
74312	115	27932.7	1	2013-2014	Male	22	3	3	1	19.7	1.19	-0.00587886	73012.7	24337.6	1.174	457.43	0	3	1	3	1	1	3	2
74338	115	105626	2	2013-2014	Male	43	3	3	3	28.6	1.47	-0.0428131	232386	77462.1	1.332	258	1	2	1	3	1	1	3	2
74340	113	113929	2	2013-2014	Male	41	3	3	3	25.8	1.16	0.527274	250655	83551.6	3.906	658	0	1	3	3	1	2	3	2
74341	115	13236.1	1	2013-2014	Male	60	4	3	3	23.1	1.29	-0.194662	32814.4	10938.1	0.824	427.77	0	2	1	3	2	2	3	2
74345	114	111708	2	2013-2014	Male	56	3	3	2	27.2	1.45	-0.144752	245768	81922.7	1.039	269	1	1	1	2	1	1	2	2
74346	112	51712.3	1	2013-2014	Male	70	3	3	3	26.3	0.75	0.408014	102672	34224.1	1.919	374.63	0	1	1	3	1	2	2	2
74378	107	49074.6	1	2013-2014	Male	24	4	3	2	30.5	1.09	0.39006	114334	38111.2	2.676	161	1	1	1	3	1	1	1	1
74380	107	70561.3	2	2013-2014	Male	28	3	2	2	43.2	1.01	0.172349	184439	61479.6	1.502	208	1	1	2	2	1	1	2	2
74395	117	12656.7	1	2013-2014	Male	77	3	3	2	35.7	1.6	-0.299946	24869.8	8289.93	0.802	313	0	2	2	3	1	2	1	2
74400	108	28454.2	2	2013-2014	Male	23	5	3	3	25.1	1.27	-0.327103	59667.4	19889.1	0.598	574	0	3	1	3	1	1	2	2
74411	111	107873	1	2013-2014	Male	28	3	3	3	19.7	1.34	0.0807987	250180	83393.3	1.614	369.85	0	1	3	3	1	2	1	1
74421	115	26007.6	2	2013-2014	Male	47	3	3	1	33.6	0.8	0.511382	57219.1	19073	2.597	316	0	3	3	3	1	2	3	2
74433	112	66342.5	2	2013-2014	Male	22	3	1	3	27.6	1.24	0.00452939	153862	51287.2	1.253	373	0	3	2	3	1	1	1	2
74442	117	7925.96	2	2013-2014	Male	63	2	3	3	30	1.06	0.14788	18553.9	6184.64	1.49	818	0	1	2	2	1	1	2	2
74463	110	106943	1	2013-2014	Male	45	3	3	3	29.4	0.98	0.551475	235284	78427.9	3.489	258	1	2	2	3	1	1	2	2
74465	107	16412.2	1	2013-2014	Male	80	1	1	2	30.8	0.96	0.432201	44080.3	14693.4	2.597	302	0	1	3	2	2	2	1	1
74466	113	19041.4	1	2013-2014	Male	34	3	1	1	27.8	1.03	-0.00126678	43249.1	14416.4	1.027	428.47	0	1	2	3	1	2	1	2
74498	115	45490.2	1	2013-2014	Male	29	1	2	2	33.2	1.27	0.279293	109658	36552.8	2.416	318.28	0	1	2	3	1	1	3	2
74508	105	24769.5	2	2013-2014	Male	80	3	3	3	25.8	1.45	-0.400946	48670.9	16223.6	0.576	623	0	1	2	2	1	1	3	2
74512	109	16993.4	2	2013-2014	Male	80	3	1	2	29.9	0.98	0.368989	42249.9	14083.3	2.292	384	0	1	2	3	2	2	1	2
74529	106	35328.1	1	2013-2014	Male	51	1	1	1	32.5	1.29	0.190006	85737.1	28579	1.998	303	0	1	2	3	1	1	1	1
74534	105	128264	1	2013-2014	Male	65	3	3	1	44.6	1.22	-0.380496	252033	84010.9	0.508	157	1	2	1	3	2	2	1	2
74536	111	12967.8	1	2013-2014	Male	65	4	3	2	28.2	1.32	0.290035	34829.3	11609.8	2.574	345.58	0	1	2	2	2	1	3	2
74547	114	19472.9	1	2013-2014	Male	43	3	3	2	20.8	1.01	-0.159223	53515.2	17838.4	0.7	447	0	2	3	3	1	1	1	1
74591	117	8697.39	2	2013-2014	Male	73	2	3	2	24	1.11	0.093611	26214.2	8738.08	1.377	524	0	1	3	2	2	2	3	2
74619	112	43830.6	2	2013-2014	Male	80	3	2	2	25.5	1.16	-0.21936	108974	36324.6	0.7	542	0	1	2	2	2	2	1	2
74639	109	27154	2	2013-2014	Male	51	1	3	1	28.1	0.8	0.829062	66562.5	22187.5	5.397	424	0	3	1	2	1	1	1	1
74641	106	15365.2	2	2013-2014	Male	33	5	2	3	31.2	1.55	-0.381446	31311	10437	0.644	423	0	3	2	3	1	1	3	1
74663	107	15825.2	2	2013-2014	Male	52	5	3	2	18.1	1.53	-0.234327	33903.2	11301.1	0.892	579	0	1	2	1	1	1	2	2
74696	105	19814.3	2	2013-2014	Male	62	3	3	2	33.8	1.42	0.341309	39340.3	13113.4	3.116	303	0	1	2	3	1	1	3	2
74702	115	91562.5	1	2013-2014	Male	68	3	3	3	33.4	0.78	0.274631	179916	59972	1.468	229.55	1	1	2	2	1	2	2	2
74723	113	101659	1	2013-2014	Male	66	3	2	3	35.4	0.78	0.593627	205823	68607.8	3.06	279	1	1	2	1	2	2	1	2
74760	106	22920.3	1	2013-2014	Male	53	1	1	1	34.7	1.03	0.210139	56184.4	18728.1	1.671	592	0	1	1	3	1	2	1	1
74763	113	31243.3	1	2013-2014	Male	33	2	2	1	26.8	1.47	-0.322219	100240	33413.3	0.7	151.38	1	3	3	3	1	1	1	2
74794	110	89159.3	1	2013-2014	Male	38	3	3	3	33.4	0.96	0.654718	206779	68926.2	4.335	478	0	1	3	3	1	1	3	1
74818	105	113456	1	2013-2014	Male	26	3	3	3	29.9	1.63	-0.395946	263128	87709.4	0.655	413	0	1	2	3	1	1	1	2
74823	105	26341.8	1	2013-2014	Male	67	3	1	1	48.1	1.27	0.0856866	65492.3	21830.8	1.547	117	1	1	2	2	2	2	1	2
74832	105	114426	1	2013-2014	Male	21	3	2	3	23.6	1.29	-0.238433	265378	88459.4	0.745	554	0	3	1	3	1	2	2	2
74839	112	75125.8	2	2013-2014	Male	47	3	3	3	32.1	0.57	1.0095	165284	55094.5	5.826	379	0	1	2	3	1	1	2	2
74872	118	18458.4	1	2013-2014	Male	50	1	3	3	28.6	1.01	0.286381	42252.9	14084.3	1.953	466	0	1	1	1	1	2	3	2
74874	113	88228	2	2013-2014	Male	36	3	3	3	24.5	1.37	-0.493268	200395	66798.2	0.44	445	0	1	1	3	1	1	1	2
74880	116	14275.3	1	2013-2014	Male	39	3	3	1	31.8	0.93	0.191385	33107.3	11035.8	1.445	298.34	1	3	1	3	1	2	3	2
74889	115	32100.5	2	2013-2014	Male	50	3	1	2	17.9	1.27	-0.369804	75853.2	25284.4	0.542	691	0	1	3	3	1	1	1	1
74923	104	22712.4	1	2013-2014	Male	24	2	3	2	35.1	1.14	-0.413452	72869.8	24289.9	0.44	513	0	3	3	3	1	2	3	2
74928	117	18704.9	1	2013-2014	Male	50	1	1	2	31.1	1.16	0.0413927	42817.3	14272.4	1.276	450	0	1	1	3	1	1	1	2
74940	104	10366.3	2	2013-2014	Male	80	2	2	2	28.2	1.58	-0.39794	0	0	0.632	13	1	1	2	1	1	1	2	1
74969	106	38540.1	2	2013-2014	Male	22	1	3	1	25.4	1.91	-0.415337	92989.6	30996.5	0.734	549	0	3	1	3	1	1	1	1
74972	110	47565.1	2	2013-2014	Male	36	3	3	3	22.2	1.16	-0.130971	110313	36771.1	0.858	599	0	1	1	3	1	1	3	2
74990	108	30183.2	2	2013-2014	Male	47	3	3	1	26.3	1.32	-0.465435	82948.9	27649.6	0.452	420	0	3	2	2	1	1	3	2
75023	108	42867.6	1	2013-2014	Male	27	4	3	2	26.1	1.45	-0.50623	105765	35254.9	0.452	834.91	0	1	1	3	1	1	3	1
75092	107	20890.4	1	2013-2014	Male	47	3	3	1	27.7	0.85	0.114336	45960.9	15320.3	1.106	493	0	1	2	2	1	2	1	1
75098	106	68637	1	2013-2014	Male	25	4	3	2	32.9	1.22	-0.343635	169344	56448	0.553	393	0	1	1	3	1	1	3	2
75105	104	108681	1	2013-2014	Male	55	3	3	3	34.3	1.34	-0.235567	239109	79702.9	0.779	430	0	1	1	3	1	1	3	1
75108	105	33977.6	2	2013-2014	Male	80	3	3	3	30.5	1.73	-0.185352	66764.3	22254.8	1.129	247	1	1	2	3	1	2	1	2
75123	115	28728	1	2013-2014	Male	35	2	3	3	37.2	1.53	-0.318995	92169.9	30723.3	0.734	330.09	0	2	1	3	1	1	3	1
75128	116	69929.4	1	2013-2014	Male	45	3	3	3	26.6	1.16	0.0451206	192179	64059.7	1.287	302.22	0	1	1	3	1	2	1	1
75136	107	115814	1	2013-2014	Male	56	3	3	3	27.1	1.01	0.351513	0	0	2.269	274	1	1	2	3	1	1	2	2
75156	108	112447	2	2013-2014	Male	42	3	3	2	36.1	0.96	0.369332	265712	88570.6	2.247	619	0	1	2	3	1	1	2	1
75157	108	28741.3	1	2013-2014	Male	56	2	3	3	31.1	0.96	0.160431	65758.9	21919.6	1.389	307.43	0	1	1	2	1	1	2	2
75159	110	115675	1	2013-2014	Male	68	3	3	2	27.4	1.03	0.314113	227296	75765.2	2.123	457	0	1	2	3	1	1	1	2
75160	115	39539.9	2	2013-2014	Male	64	3	1	2	24.7	0.96	0.203837	77694	25898	1.535	702	0	1	3	3	1	1	1	2
75174	116	8722.07	2	2013-2014	Male	76	2	1	1	25.6	0.93	0.141096	28438	9479.33	1.287	412	0	1	2	2	2	2	1	1
75176	112	24155.3	1	2013-2014	Male	43	2	3	2	37.6	1.14	-0.184749	61704.1	20568	0.745	488.21	0	1	1	3	2	1	1	1
75189	104	16686.6	2	2013-2014	Male	59	5	3	3	24.4	1.6	-0.118116	34897.7	11632.6	1.219	453	0	1	1	3	1	1	2	2
75190	114	101467	1	2013-2014	Male	41	3	3	2	28.4	0.88	0.695899	278849	92949.7	4.369	502	0	1	3	3	1	1	1	2
75207	109	12697.1	1	2013-2014	Male	65	5	3	2	24.2	1.22	0.219206	23134.8	7711.59	2.021	354.25	0	2	2	2	1	2	1	1
75216	105	121996	1	2013-2014	Male	54	3	1	2	33.7	1.29	0.115236	335266	111755	1.682	368	0	3	2	3	1	2	1	2
75251	104	26181.2	1	2013-2014	Male	22	5	3	1	31.1	1.34	-0.00620198	60719.5	20239.8	1.321	559.4	0	1	3	3	1	2	3	2
75256	106	35070	1	2013-2014	Male	44	4	1	2	30.2	1.29	-0.00473904	85110.7	28370.2	1.276	236	1	1	3	3	1	1	1	2
75257	112	20360.5	1	2013-2014	Male	21	2	2	1	21.3	1.63	-0.506324	65323.9	21774.6	0.508	669.88	0	1	3	3	1	1	2	1
75262	104	30082.5	1	2013-2014	Male	80	3	3	3	28.2	1.68	-0.168404	59727.4	19909.1	1.14	377.98	0	1	1	3	1	1	3	2
75277	107	20621	2	2013-2014	Male	70	3	3	1	48.3	1.03	0.230201	40519.3	13506.4	1.75	449	0	1	1	3	2	2	1	2
75278	118	14947.1	2	2013-2014	Male	22	5	3	2	20.7	1.63	-0.381599	31343.6	10447.9	0.677	384	0	3	1	3	1	1	3	2
75307	113	69573.3	2	2013-2014	Male	26	3	3	3	36	0.78	0.420717	161354	53784.8	2.055	507	0	3	1	3	1	1	3	2
75315	115	121661	2	2013-2014	Male	67	3	3	2	28.7	0.98	0.323904	241552	80517.5	2.066	507	0	1	1	1	1	2	1	1
75321	109	38303.6	2	2013-2014	Male	25	4	3	1	29	0.85	0.519442	89239.3	29746.4	2.811	441	0	3	2	3	1	1	2	2
75325	116	22395.8	2	2013-2014	Male	64	3	1	1	29.8	1.63	0.0580253	44465.9	14822	1.863	378	0	1	1	3	1	2	1	2
75327	110	35410.6	2	2013-2014	Male	34	1	2	2	30.4	1.34	-0.00260057	85360.6	28453.5	1.332	574	0	1	1	2	1	1	2	2
75328	113	97392.7	2	2013-2014	Male	24	3	3	3	21.3	1.63	-0.603662	225873	75291.1	0.406	733	0	3	2	3	1	1	2	2
75333	111	37717.4	1	2013-2014	Male	44	1	3	3	29.6	0.88	0.613385	91535.8	30511.9	3.613	338.21	0	1	2	2	1	1	3	1
75339	111	73313.8	1	2013-2014	Male	34	3	2	2	37	1.53	-0.212952	191634	63877.9	0.937	369.59	0	3	3	3	1	1	1	1
75343	109	39615.9	2	2013-2014	Male	80	3	1	2	31.7	0.93	0.204703	98495.2	32831.7	1.49	335	0	1	2	2	2	1	1	2
75346	110	101176	1	2013-2014	Male	41	3	3	3	28.6	1.24	0.197281	239078	79692.6	1.953	344	0	1	1	3	1	1	3	2
75349	110	23253.6	1	2013-2014	Male	54	4	1	1	24.5	1.11	0.18359	56433.7	18811.2	1.694	1400	0	2	3	2	1	1	1	2
75364	105	124898	1	2013-2014	Male	61	3	3	3	24.1	1.24	-0.0197033	245419	81806.2	1.185	609	0	1	1	3	1	1	3	2
75370	105	92598.5	2	2013-2014	Male	25	3	3	2	21.6	2.17	-0.681321	242041	80680.4	0.452	332	0	3	3	3	1	1	3	2
75375	104	25140.1	1	2013-2014	Male	52	3	2	1	44.4	1.09	0.142412	73966.5	24655.5	1.513	211.57	1	1	1	3	2	2	1	2
75382	115	25787.9	2	2013-2014	Male	54	2	2	1	28.7	0.85	-0.0572627	57014.3	19004.8	0.745	314	0	3	3	3	1	1	1	2
75390	111	30759.8	2	2013-2014	Male	36	5	3	3	28.6	0.85	0.657281	62682	20894	3.861	253	1	3	1	3	2	1	1	2
75416	116	22395.8	2	2013-2014	Male	61	3	3	1	39.9	0.57	0.662261	44006.8	14668.9	2.619	387	0	1	3	3	1	2	1	1
75418	114	15353.6	2	2013-2014	Male	64	2	3	3	27.5	1.42	-0.273767	46276.3	15425.4	0.756	446	0	1	1	3	1	2	1	2
75440	117	15832.3	1	2013-2014	Male	59	4	1	2	22.5	1.99	-0.460634	36241.7	12080.6	0.689	609	0	3	1	3	1	1	2	2
75451	108	34015.2	2	2013-2014	Male	56	2	3	3	25.9	1.14	-0.0902939	83964.2	27988.1	0.926	652	0	2	1	3	2	2	3	1
75456	113	37361.7	1	2013-2014	Male	80	3	3	3	23.7	1.4	-0.267606	74179.9	24726.6	0.756	411.52	0	2	2	3	1	2	2	1
75492	118	37918.7	1	2013-2014	Male	27	1	3	3	29.3	1.16	0.0488167	91406.5	30468.8	1.298	404	0	1	2	3	1	1	3	2
75495	115	19135.6	2	2013-2014	Male	66	2	1	1	43.1	0.7	0.0590763	48457.1	16152.4	0.802	271	1	2	1	1	2	1	1	2
75505	112	64495.7	1	2013-2014	Male	67	3	3	3	23.9	1.24	0.0926867	160353	53450.9	1.535	293.52	1	1	1	3	2	2	1	1
75532	106	54740.4	2	2013-2014	Male	36	1	1	2	31.3	1.47	-0.288796	131957	43985.6	0.756	527	0	1	2	3	1	1	3	2
75533	111	32391.2	2	2013-2014	Male	21	5	2	2	20.7	1.6	-0.427419	67923.2	22641.1	0.598	845	0	3	1	3	1	1	3	2
75562	116	12272.5	2	2013-2014	Male	66	2	3	2	25.4	0.78	0.328013	36989.9	12330	1.66	447	0	1	3	3	1	2	1	2
75571	117	12280.1	1	2013-2014	Male	57	5	3	3	27	1.29	-0.294348	25682.1	8560.71	0.655	507	0	1	1	3	1	1	1	1
75576	116	24241.7	1	2013-2014	Male	47	2	3	3	26.9	1.19	-0.103807	61924.7	20641.6	0.937	258.22	1	3	1	1	2	1	3	1
75610	113	122197	1	2013-2014	Male	56	3	2	1	29.2	1.16	-0.263741	280012	93337.4	0.632	353	0	1	2	2	2	2	1	2
75616	105	25393.8	1	2013-2014	Male	30	3	2	2	31.8	1.11	-0.259993	58893.3	19631.1	0.61	350	0	3	1	3	1	2	1	2
75647	109	56587.6	2	2013-2014	Male	28	1	3	2	21.3	1.45	-0.0404652	136410	45469.8	1.321	368	0	1	1	3	1	1	1	2
75669	118	15888.8	1	2013-2014	Male	64	5	3	3	22.2	1.84	-0.166867	29974.9	9991.62	1.253	632	0	2	1	1	1	1	1	1
75682	108	31076.9	2	2013-2014	Male	29	5	3	2	31.6	1.01	-0.0220501	65167.2	21722.4	0.96	267	1	1	2	2	1	1	3	1
75689	117	16976	2	2013-2014	Male	58	2	1	1	24.3	1.32	-0.275476	38840.5	12946.8	0.7	361	0	1	2	2	1	2	1	2
75710	104	84020.2	1	2013-2014	Male	35	3	3	3	41.1	1.24	-0.20806	190837	63612.4	0.768	356	0	1	1	3	1	2	2	1
75714	105	23865.3	1	2013-2014	Male	54	5	3	3	23.9	0.91	0.53775	49910.9	16637	3.139	431	0	1	2	3	2	1	1	1
75724	107	14957.5	1	2013-2014	Male	66	1	1	2	29.5	0.91	0.411657	34358.9	11453	2.348	315	0	1	1	3	2	1	1	1
75754	109	22247.8	1	2013-2014	Male	55	3	3	1	28.7	1.29	0.0283442	50980.3	16993.4	1.377	622	0	1	2	3	2	1	2	2
75774	105	24769.5	2	2013-2014	Male	80	3	3	1	25.1	1.84	-0.348891	49178.6	16392.9	0.824	501	0	1	2	3	1	2	1	2
75789	110	118944	1	2013-2014	Male	58	3	2	3	27.5	1.16	-0.172921	272557	90852.3	0.779	306	0	1	2	3	2	2	1	2
75795	106	10691.3	1	2013-2014	Male	79	1	1	1	30.6	1.53	-0.0248236	24912.6	8304.21	1.445	360	0	1	3	2	1	1	1	2
75814	109	30352.9	1	2013-2014	Male	28	3	3	1	41.5	1.01	0.303602	79338.8	26446.3	2.032	215	1	3	1	3	1	1	2	3
75837	105	77146.2	1	2013-2014	Male	55	3	2	2	24.5	1.24	-0.0912556	182296	60765.3	1.005	347	0	1	1	3	1	1	1	1
75838	104	30874.1	1	2013-2014	Male	80	3	2	3	26.2	1.24	0.0310825	61299.1	20433	1.332	197	1	1	1	3	1	1	3	2
75860	112	23631.7	2	2013-2014	Male	60	5	3	3	40.7	1.42	-0.391866	42613.5	14204.5	0.576	460	0	1	1	3	1	2	3	1
75869	105	28297.9	2	2013-2014	Male	27	2	3	2	32.6	1.37	0.183218	0	0	2.089	388	0	1	3	3	1	1	3	1
75896	115	93428.7	1	2013-2014	Male	26	3	3	2	28.6	0.7	0.147013	216680	72226.7	0.982	524.35	0	1	3	3	1	1	2	1
75921	108	9729.83	2	2013-2014	Male	76	2	3	3	30.2	1.22	-0.325937	22776.6	7592.21	0.576	237	1	1	1	3	1	1	1	2
75923	104	31794.2	1	2013-2014	Male	80	3	3	3	25	1.4	-0.254591	63125.8	21041.9	0.779	602	0	1	1	3	1	2	1	2
75934	113	113335	1	2013-2014	Male	46	3	1	1	26.4	0.85	0.266204	311464	103821	1.569	375.8	0	2	3	2	1	1	1	2
75960	118	6954.47	2	2013-2014	Male	76	1	2	2	21.6	1.89	-0.337442	15489.5	5163.16	0.869	448	0	1	1	1	1	1	2	1
75964	104	50140.7	1	2013-2014	Male	71	3	3	3	21.5	1.29	-0.177102	98524.1	32841.4	0.858	382.67	0	1	1	3	1	2	3	2
75970	109	18997	1	2013-2014	Male	30	3	1	1	29.5	1.86	-0.297773	49655.8	16551.9	0.937	525	0	1	3	3	1	1	1	2
75975	109	21519.6	2	2013-2014	Male	31	3	2	2	24.9	0.83	0.102111	56249.7	18749.9	1.05	868	0	2	3	3	1	1	2	2
75978	108	79259.5	2	2013-2014	Male	71	3	3	2	38.2	0.49	0.941146	197059	65686.3	4.279	476	0	1	1	3	2	2	1	2
75989	114	22685.2	2	2013-2014	Male	32	2	1	1	21	1.81	0.00996241	71603.9	23868	1.852	246	1	3	3	3	1	1	3	2
76018	114	18041.5	1	2013-2014	Male	31	3	3	2	36.7	0.88	0.281343	47158.2	15719.4	1.682	393	0	1	1	3	1	1	1	1
76019	109	48769.4	1	2013-2014	Male	29	4	3	1	17.3	0.88	0.225486	124671	41556.9	1.479	577	0	1	3	3	1	1	1	1
76023	118	6491.29	2	2013-2014	Male	67	2	3	3	31.2	2.12	-0.857989	15195.5	5065.17	0.294	399	0	1	1	3	2	2	2	2
76025	104	92610.7	2	2013-2014	Male	51	3	3	3	25.3	1.53	-0.229004	203752	67917.4	0.903	426	0	2	2	3	1	2	3	2
76049	106	57647.3	2	2013-2014	Male	54	3	1	2	26.9	1.34	-0.17674	136220	45406.7	0.892	338	0	1	3	3	1	1	1	1
76062	115	93808.3	2	2013-2014	Male	30	3	3	2	38.7	0.54	1.11407	217561	72520.2	7.022	266	1	1	2	3	1	2	1	1
76067	114	78552.6	1	2013-2014	Male	26	3	2	2	22.8	1.01	-0.112784	205327	68442.4	0.779	737	0	1	1	3	1	1	3	1
76069	116	23768.9	1	2013-2014	Male	44	2	3	3	30.7	0.65	0.716902	54382.3	18127.4	3.387	369.24	0	1	1	3	1	2	1	1
76071	116	59666.1	1	2013-2014	Male	34	3	3	3	23.5	1.01	0.0307079	138378	46125.9	1.084	419.24	0	1	1	3	1	1	2	2
76072	105	18608.3	1	2013-2014	Male	73	3	1	1	25.9	1.14	-0.0800965	36945.9	12315.3	0.948	600	0	1	3	3	1	2	1	1
76074	112	21723.9	2	2013-2014	Male	70	2	1	2	33.5	0.85	0.183856	55011.3	18337.1	1.298	216	1	1	2	3	2	2	1	2
76081	111	70105.2	1	2013-2014	Male	35	3	3	3	27.1	1.4	0.192129	162588	54196.1	2.179	193.11	1	1	2	3	1	1	2	1
76084	108	26745.1	1	2013-2014	Male	48	4	3	3	30.9	1.29	-0.0621479	61222.1	20407.4	1.118	631.49	0	1	1	3	1	1	1	2
76110	109	27906.3	1	2013-2014	Male	22	3	1	1	17	0.91	0.242902	82105.2	27368.4	1.592	338	0	1	3	2	2	1	1	1
76119	114	21336	2	2013-2014	Male	49	2	3	1	26.5	1.37	-0.0507169	0	0	1.219	603	0	3	3	3	1	2	1	1
76137	118	15017.6	1	2013-2014	Male	56	1	3	3	26	0.78	0.522377	34376.7	11458.9	2.597	332	0	3	1	3	2	1	3	2
76151	115	33699.3	2	2013-2014	Male	55	3	1	1	23.9	1.01	0.235978	92611.8	30870.6	1.739	698	0	2	3	3	1	1	1	2
76159	113	50352.4	2	2013-2014	Male	75	3	3	2	29.4	1.42	0.280681	125189	41729.6	2.71	658	0	2	1	3	2	1	2	2
76161	109	18795.4	1	2013-2014	Male	34	3	3	2	40.1	1.01	0.244387	49128.8	16376.3	1.773	569	0	1	1	3	1	1	2	2
76174	105	114426	1	2013-2014	Male	21	3	2	2	20.2	1.71	-0.661287	265378	88459.4	0.373	558	0	3	1	3	1	1	1	1
76190	108	30183.2	2	2013-2014	Male	48	3	2	1	27.5	1.53	-0.177798	82948.9	27649.6	1.016	580	0	3	3	3	1	1	1	2
76220	113	112959	2	2013-2014	Male	56	3	3	3	25.8	1.71	-0.211807	266920	88973.4	1.05	460	0	1	1	3	1	1	1	2
76226	104	27461.7	1	2013-2014	Male	43	5	3	1	26.1	1.4	-0.143962	75723.8	25241.3	1.005	437.52	0	1	3	3	1	1	1	2
76261	105	22584	2	2013-2014	Male	20	5	3	2	22.7	1.6	-0.403403	46021.4	15340.5	0.632	580	0	3	1	3	1	1	3	1
76264	106	28215.7	2	2013-2014	Male	80	3	3	2	20.2	1.94	-0.49471	67375.8	22458.6	0.621	639	0	3	1	3	1	1	1	1
76267	118	9352.9	1	2013-2014	Male	63	2	1	2	43.1	1.14	-0.117885	23684.4	7894.78	0.869	541	0	1	2	2	2	2	1	1
76271	110	67872.9	2	2013-2014	Male	61	3	3	3	27	1.45	0.346218	0	0	3.218	358	0	3	3	3	1	2	2	2
76277	113	15507.1	1	2013-2014	Male	80	3	2	1	31.3	1.03	-0.0571495	30470.6	10156.9	0.903	325.18	0	1	2	3	1	1	1	3
76285	116	72185.2	1	2013-2014	Male	40	3	3	3	23.6	1.71	-0.0531572	158814	52938.1	1.513	320.69	0	1	1	3	1	1	3	2
76306	109	171075	2	2013-2014	Male	66	3	3	3	23.5	1.68	-0.333772	336155	112052	0.779	461	0	1	1	3	1	1	1	2
76325	104	9344.03	1	2013-2014	Male	64	4	2	1	27.5	1.14	0.0168135	23165.3	7721.76	1.185	560	0	2	3	1	2	1	2	2
76349	113	28456.3	1	2013-2014	Male	38	3	1	1	41.7	1.37	-0.149501	83723.5	27907.8	0.971	460.76	0	2	1	3	2	1	1	1
76367	105	103594	2	2013-2014	Male	42	3	3	3	29.6	1.22	-0.152873	244792	81597.3	0.858	460	0	1	1	3	1	1	2	2
76373	113	91249.5	2	2013-2014	Male	20	3	3	3	21.9	0.78	0.0238326	211626	70542	0.824	829	0	3	1	3	1	1	2	1
76377	109	20206.2	2	2013-2014	Male	36	3	2	2	24.7	0.88	0.0992725	52816.6	17605.5	1.106	302	0	2	2	3	1	1	3	1
76390	104	40965.3	1	2013-2014	Male	23	4	3	1	18.8	1.14	-0.360548	104721	34907	0.497	990.15	0	3	2	3	1	1	3	2
76397	112	18602	2	2013-2014	Male	69	1	1	1	26.5	1.03	0.267741	46117.2	15372.4	1.908	274	1	1	3	3	2	1	1	1
76408	115	26290.8	1	2013-2014	Male	48	2	1	1	23.4	1.37	-0.258199	60152.3	20050.8	0.756	786.26	0	3	3	3	1	1	3	1
76422	113	14553	2	2013-2014	Male	69	2	1	3	25.8	1.42	-0.466547	34067.3	11355.8	0.485	334	0	1	2	3	1	2	1	2
76433	113	33378.6	1	2013-2014	Male	44	3	1	1	27.2	1.03	0.100437	91730.7	30576.9	1.298	384.95	0	1	3	2	1	2	1	1
76437	112	19345.6	2	2013-2014	Male	64	4	1	1	27.7	1.01	0.426721	47960.7	15986.9	2.698	379	0	1	2	2	1	2	2	2
76468	115	17858.7	2	2013-2014	Male	73	3	1	3	26	1.32	-0.164886	35457.7	11819.2	0.903	460	0	1	1	3	1	2	1	2
76509	117	21871.9	1	2013-2014	Male	24	5	3	1	21.2	1.53	-0.21808	44570.4	14856.8	0.926	553	0	3	1	3	1	1	3	1
76527	106	95142.1	2	2013-2014	Male	68	3	3	3	22.6	1.6	-0.359022	186950	62316.5	0.7	638	0	1	2	3	1	1	2	2
76534	118	14440.1	1	2013-2014	Male	52	3	3	1	33.1	1.09	0.426914	0	0	2.913	476	0	2	3	3	1	2	1	1
76540	107	87231.1	1	2013-2014	Male	69	3	3	3	33.8	1.37	-0.175774	171405	57135	0.914	94.6	1	1	1	3	1	1	1	2
76541	108	41614.4	1	2013-2014	Male	26	4	1	2	27.4	0.96	0.249453	100407	33469.1	1.705	445.22	0	1	3	3	1	1	2	2
76543	108	21491.4	1	2013-2014	Male	40	3	3	1	28.1	1.11	0.0605277	59062.2	19687.4	1.276	350	0	1	2	3	1	1	1	2
76548	114	9880.53	1	2013-2014	Male	62	2	2	2	33	1.5	-0.271917	25020.5	8340.15	0.802	175	1	1	2	2	2	2	1	3
76549	105	13267.9	2	2013-2014	Male	74	2	1	1	26.6	0.75	-0.242604	31058.9	10353	0.429	189	1	2	3	2	1	2	1	1
76550	106	13105.4	2	2013-2014	Male	70	4	1	2	25	1.63	-0.426858	30537.8	10179.3	0.61	1020	0	1	2	2	1	2	1	2
76557	109	25776.1	1	2013-2014	Male	54	1	1	1	27.8	1.01	0.0936297	62555.6	20851.9	1.253	478	0	1	2	3	1	1	1	2
76589	112	18695.1	2	2013-2014	Male	38	3	2	1	21.2	1.34	-0.505929	43357.6	14452.5	0.418	457	0	2	2	3	1	1	1	2
76601	106	45913.9	2	2013-2014	Male	39	3	3	2	24.8	1.5	-0.260164	106484	35494.6	0.824	574	0	1	2	3	1	1	1	1
76649	104	17030.4	2	2013-2014	Male	59	2	3	1	23.2	1.97	-0.569372	44728.1	14909.4	0.531	497	0	2	1	3	1	1	1	2
76669	118	7279.63	2	2013-2014	Male	63	1	1	2	22.8	1.81	-0.335992	16124.6	5374.86	0.835	540	0	3	1	3	2	2	1	2
76675	104	16617.6	2	2013-2014	Male	48	5	3	3	24	0.93	0.317299	38078.8	12692.9	1.931	318	0	1	1	3	2	2	3	1
76687	106	13167	2	2013-2014	Male	79	2	3	2	24	1.19	-0.306909	33342.8	11114.3	0.587	249	1	2	2	2	2	2	1	1
76703	109	20613.9	2	2013-2014	Male	36	3	2	2	27.8	1.32	-0.488117	53882.3	17960.8	0.429	783	0	2	2	3	1	1	1	1
76753	105	18470.2	2	2013-2014	Male	61	3	2	2	21.7	1.24	-0.417643	36293.2	12097.7	0.474	862	0	1	3	3	1	2	1	1
76754	112	14696.8	1	2013-2014	Male	76	2	3	3	29	1.09	0.0684242	44296.6	14765.5	1.276	693.12	0	1	1	3	1	1	1	1
76817	108	26363.6	2	2013-2014	Male	54	2	1	2	19.6	2.04	-0.566905	69240.8	23080.3	0.553	962	0	1	3	3	1	1	1	2
76818	110	37858.3	1	2013-2014	Male	80	3	3	2	24.7	1.22	-0.170433	76649.6	25549.9	0.824	258	1	1	2	3	2	2	1	2
76826	113	91249.5	2	2013-2014	Male	23	3	2	3	21	1.27	-0.532095	211626	70542	0.373	530	0	3	1	3	1	1	3	2
76837	107	17473.7	1	2013-2014	Male	40	5	1	3	22.7	1.32	-0.06788	38743.1	12914.4	1.129	378	0	1	1	3	1	1	3	1
76842	111	14525	2	2013-2014	Male	62	1	2	3	26	1.84	0.0383782	33845.7	11281.9	2.01	509	0	1	2	3	1	2	1	1
76859	115	27482.4	2	2013-2014	Male	32	5	2	2	28.9	0.72	0.305829	57629.6	19209.9	1.456	441	0	2	3	3	1	1	1	1
76872	109	82574.3	1	2013-2014	Male	66	3	1	2	30.9	1.19	0.271588	205300	68433.5	2.224	365	0	1	2	3	2	1	1	2
76878	111	113052	2	2013-2014	Male	30	3	3	3	37.2	0.78	0.64066	262190	87396.8	3.41	327	0	3	1	3	1	2	3	2
76885	115	90950.1	1	2013-2014	Male	51	3	3	3	31.3	1.47	0.0948964	200099	66699.6	1.829	341.41	0	1	2	3	1	1	2	2
76915	106	12375.6	2	2013-2014	Male	63	2	3	3	31.6	1.03	-0.29767	28970.1	9656.71	0.519	307	0	1	2	2	1	2	1	1
76919	105	113218	1	2013-2014	Male	37	3	3	3	25.7	1.5	-0.154902	262575	87525.1	1.05	784	0	1	2	3	1	1	2	2
76928	109	149722	2	2013-2014	Male	57	3	3	3	26.9	0.85	0.0917704	0	0	1.05	212	1	1	3	2	2	2	1	1
76934	106	96516.1	1	2013-2014	Male	41	5	3	3	25	0.98	0.270988	228067	76022.2	1.829	447	0	1	1	3	1	1	2	2
76954	111	37020.2	2	2013-2014	Male	48	5	3	2	30	1.11	0.331619	81847.8	27282.6	2.382	386	0	2	1	3	1	1	1	2
76965	109	21961	1	2013-2014	Male	35	5	3	3	30.1	1.47	-0.0693663	44765.5	14921.8	1.253	539	0	1	2	3	1	1	3	2
76968	109	65162.2	2	2013-2014	Male	34	1	1	1	39.2	1.34	-0.241744	157079	52359.8	0.768	273	1	1	1	3	1	1	1	1
76969	113	99930.8	2	2013-2014	Male	52	3	3	3	22.7	0.98	0.225731	236136	78711.8	1.648	738	0	1	3	3	1	1	1	1
76977	116	12137.8	1	2013-2014	Male	69	2	2	2	19.3	1.32	-0.2164	36583.7	12194.6	0.802	764.16	0	1	3	3	1	2	2	2
76990	112	83274.5	1	2013-2014	Male	21	3	2	3	21.3	1.29	-0.0848743	0	0	1.061	720.59	0	3	3	3	1	1	3	2
77010	111	33446	1	2013-2014	Male	44	1	2	1	25.6	1.42	-0.0867086	75703.1	25234.4	1.163	551.37	0	2	3	3	2	2	1	2
77017	110	85549.1	1	2013-2014	Male	34	3	3	2	32.2	0.98	0.194882	198406	66135.2	1.535	347	0	1	1	3	1	2	1	1
77020	116	70835.6	1	2013-2014	Male	47	3	1	2	31.2	1.01	0.39466	167384	55794.6	2.506	330.5	0	1	2	3	1	1	3	2
77021	116	29174.2	2	2013-2014	Male	43	2	3	2	29.2	1.4	-0.345411	76622.5	25540.8	0.632	518.31	0	3	1	3	1	1	2	1
77022	106	21859.2	1	2013-2014	Male	54	1	2	1	21.8	1.71	-0.322906	53049.6	17683.2	0.813	719	0	3	1	3	1	1	1	2
77029	109	31671.6	1	2013-2014	Male	48	4	2	1	26.2	1.55	-0.155302	76863.3	25621.1	1.084	241	1	3	1	3	1	1	3	2
77046	113	106961	2	2013-2014	Male	62	3	2	2	27.8	1.19	0.063387	212366	70788.7	1.377	515	0	1	2	2	1	2	1	2
77047	104	29122.7	2	2013-2014	Male	28	4	2	2	26.4	0.96	-0.16603	74447.2	24815.7	0.655	580	0	3	2	3	1	1	3	2
77050	111	24328.5	2	2013-2014	Male	31	3	3	1	35.9	1.16	0.184251	56422.7	18807.6	1.773	383	0	1	1	3	1	1	1	1
77095	109	104497	2	2013-2014	Male	46	3	3	3	25.7	1.34	-0.310863	239452	79817.3	0.655	422	0	1	1	3	2	2	3	2
77100	111	13038.7	1	2013-2014	Male	63	1	1	2	27.4	0.98	0.51636	28881	9627.01	3.218	511.3	0	1	3	3	2	1	1	2
77105	110	17091.6	1	2013-2014	Male	76	3	3	1	28.8	1.37	-0.0973064	33584.1	11194.7	1.095	512	0	1	2	3	1	2	1	2
77111	112	16350.7	1	2013-2014	Male	61	3	2	1	49.4	0.96	0.496872	40652	13550.7	3.014	194.87	1	1	1	3	2	2	1	1
77116	105	98593.3	1	2013-2014	Male	21	3	1	2	19.3	1.16	0.0564448	228658	76219.3	1.321	551	0	1	3	3	1	1	3	3
77132	115	31872.3	2	2013-2014	Male	25	5	3	2	23.2	1.03	-0.327095	64948.9	21649.6	0.485	389	0	3	1	3	1	1	3	2
77151	113	24301.5	1	2013-2014	Male	34	3	3	1	21	1.11	0.200436	57471.5	19157.2	1.761	429.69	0	1	1	3	1	1	3	1
77158	109	27906.3	1	2013-2014	Male	20	3	3	1	23.1	1.27	-0.199629	65996.4	21998.8	0.802	322	0	1	1	2	1	1	1	2
77192	109	26571.8	2	2013-2014	Male	57	3	3	2	32.2	0.75	0.428135	58460.3	19486.8	2.01	608	0	1	2	2	1	2	1	2
77194	116	12137.8	1	2013-2014	Male	60	2	1	1	29.8	1.03	-0.025618	32901.7	10967.2	0.971	529.5	0	3	1	1	1	1	1	2
77228	113	94689.4	2	2013-2014	Male	27	3	1	2	30.7	0.62	1.15792	219604	73201.3	8.919	486	0	1	1	3	1	1	3	1
77241	110	38696	2	2013-2014	Male	27	4	3	3	25.6	1.73	-0.477624	93365.7	31121.9	0.576	543	0	3	1	3	1	1	3	2
77246	105	11115.7	1	2013-2014	Male	68	2	3	2	24.8	1.42	-0.07857	33503.2	11167.7	1.185	459	0	3	1	3	1	1	1	2
77254	110	20899.1	2	2013-2014	Male	36	5	3	3	22.8	1.32	-0.170209	42601	14200.3	0.892	512	0	1	3	3	1	2	3	1
77256	105	14239.4	2	2013-2014	Male	30	3	3	1	28.6	0.78	0.300473	33024	11008	1.558	337	0	1	1	3	1	2	3	2
77257	108	8149.39	1	2013-2014	Male	61	4	2	2	30.6	1.32	-0.327482	20203.6	6734.53	0.621	582.89	0	1	2	1	1	1	1	1
77284	113	112506	1	2013-2014	Male	65	3	3	3	22.8	1.14	0.0168135	0	0	1.185	416.49	0	1	2	3	2	1	2	2
77302	105	76723.1	2	2013-2014	Male	23	3	3	2	23	1.5	-0.424043	177936	59312.1	0.565	396	0	3	1	3	1	1	1	2
77314	117	8697.39	2	2013-2014	Male	76	2	3	2	42	1.66	-0.662601	0	0	0.361	206	1	1	1	3	1	2	1	1
77331	112	82089.6	2	2013-2014	Male	54	3	3	3	26.4	1.27	-0.225282	180605	60201.6	0.756	460	0	1	1	3	1	1	2	2
77346	104	31068.1	2	2013-2014	Male	30	4	3	2	39.9	0.7	0.353834	79420.5	26473.5	1.581	241	1	1	1	3	1	1	2	2
77348	116	74482.8	2	2013-2014	Male	78	3	3	3	25.5	1.24	-0.221265	147882	49294	0.745	377	0	1	2	1	1	2	2	2
77360	113	21289.4	2	2013-2014	Male	41	3	1	1	33.6	0.75	0.837588	46838.8	15612.9	5.16	380	0	1	3	3	1	2	1	1
77365	107	22679.9	1	2013-2014	Male	23	5	3	2	21.8	1.6	-0.488953	46216.8	15405.6	0.519	906	0	3	1	3	1	1	3	2
77376	109	13646.2	1	2013-2014	Male	60	1	1	2	26.1	1.45	-0.126339	33960	11320	1.084	516	0	1	2	2	2	1	3	1
77380	110	104467	1	2013-2014	Male	46	3	3	3	27.6	1.14	-0.123418	229838	76612.6	0.858	523	0	1	1	3	1	1	3	2
77385	108	29491.7	2	2013-2014	Male	52	3	2	1	26.4	1.24	-0.241552	81048.6	27016.2	0.711	1480	0	3	3	3	1	2	3	1
77391	115	21493.4	1	2013-2014	Male	36	3	2	1	36.4	0.91	0.38594	48818.5	16272.8	2.213	298.24	1	1	3	3	2	2	3	2
77400	115	49243.2	2	2013-2014	Male	80	3	2	2	28.5	0.83	0.0258978	96760.5	32253.5	0.881	301	0	1	1	2	1	2	1	1
77423	118	10814.1	1	2013-2014	Male	74	3	1	1	27.7	0.8	0.467608	26911.9	8970.65	2.348	119	1	1	2	2	2	1	2	2
77425	118	7852.5	2	2013-2014	Male	66	2	2	2	18.6	1.09	-0.440829	23667.7	7889.24	0.395	650	0	2	3	3	1	1	2	2
77443	115	88685.8	1	2013-2014	Male	64	3	3	1	33.1	1.22	0.150933	220704	73568.1	1.727	279.72	1	1	2	3	2	2	1	1
77448	108	29250.4	1	2013-2014	Male	26	2	3	2	19.3	1.34	0.0428634	92326.4	30775.5	1.479	471.97	0	3	1	3	1	1	1	2
77452	110	37646.8	2	2013-2014	Male	27	1	1	1	29.1	0.7	0.654726	90751.1	30250.4	3.161	383	0	1	2	3	1	1	1	1
77468	115	35585.6	1	2013-2014	Male	54	2	3	2	29.3	1.86	-0.603932	81418.3	27139.4	0.463	516.67	0	1	2	2	1	1	3	2
77475	116	95407.2	1	2013-2014	Male	48	3	3	3	29.5	1.27	0.604957	209905	69968.2	5.114	517.93	0	1	1	3	1	2	1	1
77477	104	16840.2	2	2013-2014	Male	59	5	3	3	30	0.83	0.462037	35218.9	11739.6	2.405	750	0	2	2	3	1	1	1	2
77483	108	19109.8	2	2013-2014	Male	45	3	2	1	25.6	0.85	0.109995	45156.3	15052.1	1.095	620	0	1	3	3	1	1	2	2
77484	111	25768.9	2	2013-2014	Male	40	5	1	1	24.1	1.24	-0.234283	53891.9	17964	0.723	513	0	1	3	2	1	1	1	2
77489	105	73167.5	1	2013-2014	Male	74	3	1	3	30.5	0.91	0.377018	148279	49426.2	2.168	291	1	1	2	1	2	2	2	2
77509	116	22619.3	1	2013-2014	Male	53	2	2	2	31.5	1.06	0.14142	51751.9	17250.6	1.468	335.33	0	1	2	3	2	2	1	2
77522	109	40149.6	2	2013-2014	Male	80	3	1	2	21.8	1.45	-0.384667	79715.2	26571.7	0.598	374	0	1	3	2	1	2	2	3
77529	112	9529.37	1	2013-2014	Male	65	2	3	3	36.5	1.47	-0.481576	31070.2	10356.7	0.485	207.06	1	1	1	3	2	2	1	1
77538	104	28415	1	2013-2014	Male	23	5	3	3	23.8	1.55	-0.000841384	57921.6	19307.2	1.547	507	0	3	3	3	1	1	3	2
77540	117	13981.8	1	2013-2014	Male	43	5	3	3	25.9	1.14	-0.0357156	29240.9	9746.98	1.05	314	0	1	1	3	1	2	2	2
77541	106	94827.8	2	2013-2014	Male	60	3	3	3	24.7	2.12	-0.574287	188276	62758.7	0.565	745	0	1	1	3	1	1	3	2
77548	109	131241	2	2013-2014	Male	69	3	3	2	27.9	1.29	0.0755187	326608	108869	1.535	471	0	1	2	3	2	2	2	2
77585	116	39754.5	1	2013-2014	Male	36	1	2	2	40.1	1.06	0.381575	95919.7	31973.2	2.552	599.89	0	1	2	3	1	1	1	2
77586	115	93122.3	1	2013-2014	Male	65	3	3	3	24	0.91	0.3341	182981	60993.6	1.964	237.74	1	1	1	2	1	2	2	2
77596	107	36796.8	2	2013-2014	Male	49	4	1	2	23.8	1.14	0.119765	108263	36087.6	1.502	426	0	1	1	3	2	1	1	1
77601	110	59046	2	2013-2014	Male	42	3	3	3	35.3	0.67	0.512182	135302	45100.8	2.179	323	0	1	1	3	2	1	1	2
77612	106	54547	1	2013-2014	Male	22	4	3	3	56.7	1.03	0.320812	127083	42361	2.156	189	1	3	1	3	1	1	3	1
77617	113	21056.1	1	2013-2014	Male	34	3	1	1	27	1.4	-0.440264	49796.2	16598.7	0.508	746.23	0	1	1	3	1	1	1	2
77640	113	38374.2	2	2013-2014	Male	46	2	1	2	22.4	1.09	0.402695	0	0	2.755	552	0	1	3	3	1	2	1	1
77644	107	109444	1	2013-2014	Male	60	3	3	3	29.9	1.32	-0.282355	215052	71684.1	0.689	409	0	1	2	3	1	1	1	1
77647	108	14806.6	1	2013-2014	Male	68	4	3	3	30.4	1.16	-0.0821868	36847.7	12282.6	0.96	604.82	0	1	1	3	2	2	3	2
77660	106	18747	1	2013-2014	Male	66	1	3	2	29.6	1.22	-0.0126415	43683.7	14561.2	1.185	372	0	1	2	3	1	2	2	2
77663	111	25434.1	1	2013-2014	Male	61	5	1	2	28.5	1.29	-0.00473904	47982.6	15994.2	1.276	683.69	0	1	2	2	1	2	1	2
77670	105	36177.1	1	2013-2014	Male	25	2	3	3	21.5	1.84	-0.325798	116069	38689.8	0.869	607	0	3	1	3	1	1	3	2
77675	104	24132.8	2	2013-2014	Male	33	5	3	3	20.6	1.09	0.386311	46373.7	15457.9	2.653	670	0	1	1	3	1	1	1	2
77679	115	40228.1	2	2013-2014	Male	29	3	2	2	54	0.91	0.165463	93297	31099	1.332	353	0	3	1	3	1	1	2	2
77682	115	24850.5	1	2013-2014	Male	50	2	3	2	30.5	1.16	-0.255572	63479.9	21160	0.644	319.7	0	1	1	3	2	2	2	1
77684	111	28405.5	2	2013-2014	Male	80	3	2	2	21.6	1.81	-0.391983	56397.7	18799.2	0.734	827	0	2	1	3	1	2	2	2
77696	110	49907.7	1	2013-2014	Male	37	1	3	3	26.9	1.37	-0.0630022	127581	42526.9	1.185	580	0	1	1	3	1	1	1	1
77705	112	145201	2	2013-2014	Male	63	3	3	3	23.9	1.76	-0.795264	285314	95104.5	0.282	437	0	1	2	3	1	1	2	2
77721	104	19330.7	1	2013-2014	Male	46	5	3	2	21.2	1.34	-0.0175263	42873.5	14291.2	1.287	389	0	1	2	3	1	1	2	2
77722	113	22742.4	1	2013-2014	Male	80	3	2	2	29	1.19	0.248941	45153.9	15051.3	2.111	224.15	1	1	2	2	2	2	1	2
77736	115	25997.5	1	2013-2014	Male	58	2	2	2	27.9	1.71	-0.335369	57477.7	19159.2	0.79	570.24	0	1	3	3	1	2	1	1
77746	112	14985.9	2	2013-2014	Male	36	3	3	1	23.6	1.19	-0.209851	34755.3	11585.1	0.734	557	0	1	3	3	1	1	1	1
77748	107	13008.6	2	2013-2014	Male	80	3	3	3	23.9	0.91	-0.206993	25561.2	8520.41	0.565	242	1	2	1	1	1	1	2	2
77760	105	19663.6	2	2013-2014	Male	63	3	3	1	34.4	0.93	0.438398	39041.1	13013.7	2.552	301	0	2	2	3	1	2	1	1
77780	108	21658.2	2	2013-2014	Male	50	2	3	2	24.4	1.6	-0.227312	47883.9	15961.3	0.948	668	0	1	1	3	1	1	1	1
77789	106	15825.9	2	2013-2014	Male	75	3	3	2	29.2	0.8	0.145352	31421.5	10473.8	1.118	275	1	1	2	3	1	2	1	2
77801	118	26550.7	1	2013-2014	Male	33	4	1	1	24.6	1.78	-0.750733	64003	21334.3	0.316	766	0	3	1	2	1	1	1	1
77808	116	93868.4	2	2013-2014	Male	49	3	2	3	41.3	1.11	0.206072	215097	71699.1	1.784	172	1	1	2	2	2	2	1	1
77811	111	22755.8	2	2013-2014	Male	55	5	3	2	24.6	0.91	0.0478523	48751	16250.3	1.016	449	0	1	3	3	1	1	1	2
77815	109	25013.5	2	2013-2014	Male	66	3	3	1	30.7	0.96	0.0151152	62190	20730	0.994	545	0	1	1	2	2	1	1	2
77821	108	38745.9	1	2013-2014	Male	23	4	3	1	22.3	1.24	-0.201884	93400.6	31133.5	0.779	642.39	0	3	1	3	1	1	3	2
77822	109	16345.9	2	2013-2014	Male	77	3	1	1	37	0.98	0.321586	40678.6	13559.5	2.055	267	1	2	2	3	2	2	2	2
77841	107	22146.2	1	2013-2014	Male	56	1	3	1	28.4	1.37	0.0493878	54287	18095.7	1.535	258	1	1	2	2	1	1	3	1
77843	111	31981.1	2	2013-2014	Male	42	1	3	1	37.3	0.88	0.475638	78395.2	26131.7	2.631	395	0	3	1	3	2	1	1	2
77847	116	12272.5	2	2013-2014	Male	61	2	2	1	43.3	0.91	0.194164	40014.2	13338.1	1.423	342	0	1	3	3	2	2	1	2
77851	109	37396.1	1	2013-2014	Male	45	1	3	3	29.8	1.16	0.08167	85603.2	28534.4	1.4	278	1	1	3	3	1	1	3	2
77852	109	13334.3	1	2013-2014	Male	72	1	1	1	32	1.37	0.201537	0	0	2.179	146	1	1	2	2	2	1	1	2
77855	111	35865.1	2	2013-2014	Male	23	5	3	1	23.9	1.73	-0.504047	73085.4	24361.8	0.542	573	0	3	1	3	1	1	3	2
77864	110	32022.4	2	2013-2014	Male	40	2	2	2	31.4	0.96	-0.123133	70798	23599.3	0.723	649	0	1	3	3	1	1	3	2
77888	114	18914.9	1	2013-2014	Male	75	5	3	2	20.8	1.73	-0.37235	34107.9	11369.3	0.734	535	0	1	1	1	1	2	2	2
77889	114	22998.1	2	2013-2014	Male	38	2	2	1	20.6	2.04	-0.393703	72591.7	24197.2	0.824	474	0	3	1	3	1	2	1	2
77900	112	117661	2	2013-2014	Male	56	3	2	3	28.7	2.17	-0.505871	258864	86288.1	0.677	552	0	1	2	3	1	2	3	1
77910	110	18619.5	1	2013-2014	Male	58	3	3	1	29.9	0.7	0.73651	43997.8	14665.9	3.816	324	0	2	3	2	1	2	2	2
77932	117	19139.6	2	2013-2014	Male	28	5	3	2	21.7	1.63	-0.110441	0	0	1.264	350	0	3	1	3	1	1	3	2
77938	108	17524.2	1	2013-2014	Male	72	5	3	2	35.7	0.8	0.113526	43569.6	14523.2	1.039	206.79	1	1	1	3	2	2	2	2
77950	118	12589.6	2	2013-2014	Male	80	1	3	3	26.8	1.68	-0.227923	31211.6	10403.9	0.994	465	0	1	1	3	1	2	1	2
77963	107	57959.5	1	2013-2014	Male	32	3	3	2	33.2	0.59	1.32404	131645	43881.6	12.442	222	1	1	1	3	1	1	1	2
77972	104	86884.5	1	2013-2014	Male	35	3	3	2	26.6	1.11	0.401835	197343	65781	2.8	438.09	0	1	2	3	1	1	1	2
77983	112	17220.1	2	2013-2014	Male	65	2	3	1	25.1	1.09	-0.045315	43606.5	14535.5	0.982	218	1	3	1	3	2	2	1	2
77992	105	62197.6	2	2013-2014	Male	76	3	3	2	24.3	1.14	-0.123418	0	0	0.858	284	1	1	2	3	1	1	1	2
77993	111	25851.4	1	2013-2014	Male	21	2	2	2	50.3	1.09	-0.185557	82940.8	27646.9	0.711	120.3	1	3	3	3	1	1	2	1
77994	117	7990.33	1	2013-2014	Male	64	1	3	1	50.6	1.29	-0.00473904	19809.2	6603.08	1.276	343	0	1	2	3	2	2	1	1
77995	104	29729.3	2	2013-2014	Male	20	4	3	2	40.2	0.93	-0.0643086	71730.9	23910.3	0.802	288	1	3	1	3	1	1	3	2
78015	118	24700.8	1	2013-2014	Male	47	1	2	1	30.4	1.19	0.0489573	59945.9	19982	1.332	551	0	2	3	3	1	1	1	2
78028	118	7279.63	1	2013-2014	Male	64	1	3	3	26.8	0.72	0.267172	19551.9	6517.29	1.332	353	0	3	3	3	2	2	2	1
78061	109	53797	2	2013-2014	Male	47	3	3	3	27.6	1.66	-0.106833	118358	39452.8	1.298	484	0	1	1	3	1	1	2	2
78075	109	89622.7	1	2013-2014	Male	73	3	2	2	24.7	1.24	0.0161569	176104	58701.5	1.287	825	0	1	1	3	1	1	2	2
78080	109	12457.1	2	2013-2014	Male	58	5	3	3	28.3	0.88	0.241626	27628.5	9209.49	1.535	364	0	3	1	3	1	2	1	1
78082	108	91215.2	1	2013-2014	Male	40	3	3	3	22.3	1.11	0.432232	250676	83558.7	3.003	641.66	0	2	1	3	1	1	3	2
78083	113	115547	1	2013-2014	Male	53	3	2	1	20.7	1.99	-0.814553	273037	91012.3	0.305	647.25	0	2	3	3	1	1	1	3
78085	106	22055.2	2	2013-2014	Male	32	2	2	3	30.3	1.58	-0.533076	0	0	0.463	286	1	3	1	3	1	1	3	2
78089	106	7634.17	2	2013-2014	Male	62	4	2	2	29.1	1.09	0.674212	0	0	5.148	332	0	3	2	2	2	1	2	1
78099	104	11167.8	2	2013-2014	Male	72	3	2	1	32.5	1.16	-0.125438	0	0	0.869	354	0	2	1	3	1	1	1	1
78124	116	67726.2	1	2013-2014	Male	46	3	1	2	35.3	1.42	-0.254661	160036	53345.5	0.79	466.66	0	1	1	3	2	1	1	2
78127	108	21429.4	2	2013-2014	Male	67	5	2	3	24.9	0.88	0.0767066	53278.9	17759.6	1.05	331	0	1	2	3	2	2	1	2
78131	112	43645.9	2	2013-2014	Male	80	3	2	2	28.4	1.01	0.238717	89724.3	29908.1	1.75	236	1	1	2	3	2	2	1	2
78138	109	113851	2	2013-2014	Male	66	3	3	3	25.3	1.06	0.134562	283063	94354.3	1.445	250	1	1	1	3	2	1	2	2
78146	117	14019.2	1	2013-2014	Male	33	3	2	1	48.2	1.14	-0.0402893	36644.4	12214.8	1.039	298	1	3	3	3	1	1	1	3
78151	118	12391.7	1	2013-2014	Male	75	5	3	2	26.4	1.55	0.0441856	22578.3	7526.09	1.716	429	0	1	2	3	2	1	3	1
78174	118	6212.67	1	2013-2014	Male	67	1	1	2	27.1	1.01	0.315617	14476.6	4825.52	2.089	598	0	2	1	3	1	2	1	2
78183	109	64390.1	1	2013-2014	Male	63	3	3	3	34.8	1.58	-0.346787	153756	51252.1	0.711	450.36	0	1	1	3	1	1	1	1
78211	110	76736.5	2	2013-2014	Male	34	3	3	3	33	0.93	0.529828	177968	59322.5	3.15	1290	0	3	2	3	1	2	3	2
78213	108	23470.2	2	2013-2014	Male	38	2	1	3	20.9	1.91	-0.480316	0	0	0.632	281	1	1	3	3	1	1	3	1
78216	117	24649.6	1	2013-2014	Male	62	3	3	1	22.3	1.47	-0.0318666	0	0	1.366	516	0	2	2	3	2	2	2	1
78220	110	22576.5	1	2013-2014	Male	30	5	3	3	21.5	2.12	-0.392849	43383.1	14461	0.858	764	0	3	1	3	1	1	3	2
78237	118	37048.5	1	2013-2014	Male	39	1	1	1	33.4	1.11	0.267489	86315.3	28771.8	2.055	381	0	1	1	3	1	1	3	2
78242	112	8711.03	1	2013-2014	Male	78	2	3	3	33	1.29	-0.17157	22058.9	7352.98	0.869	498.66	0	1	3	2	2	2	1	2
78296	107	28428.8	1	2013-2014	Male	59	4	3	3	29.3	1.86	-0.397357	64347	21449	0.745	762	0	2	2	3	2	2	1	2
78304	112	16350.7	1	2013-2014	Male	60	3	2	1	22.4	0.93	-0.253316	32463.6	10821.2	0.519	194.79	1	2	2	3	1	2	1	1
78323	118	19231.8	1	2013-2014	Male	55	1	1	1	26.7	1.45	-0.222348	44023.3	14674.4	0.869	459	0	1	1	1	1	1	2	2
78327	105	109651	1	2013-2014	Male	39	3	3	3	25	1.45	-0.384667	254303	84767.5	0.598	475	0	1	2	3	1	1	3	2
78330	104	87265.4	1	2013-2014	Male	27	3	3	3	28.7	0.98	0.144225	202386	67462	1.366	488.84	0	3	3	3	1	1	2	2
78349	115	114553	1	2013-2014	Male	33	3	3	3	31.6	1.16	-0.263741	299428	99809.2	0.632	399.85	0	1	1	3	1	1	3	2
78354	110	25081.9	2	2013-2014	Male	44	3	3	1	19	1.71	-0.472574	59268.4	19756.1	0.576	167	1	2	3	3	1	1	1	1
78382	118	17679	2	2013-2014	Male	46	2	1	1	30.2	2.17	-0.491362	40448.7	13482.9	0.7	614	0	1	3	3	1	1	1	1
78386	104	17184.1	2	2013-2014	Male	44	5	3	2	22.9	1.09	0.523078	50558.8	16852.9	3.635	762	0	1	2	3	2	1	3	2
78404	111	127656	2	2013-2014	Male	44	3	2	3	34.5	1.06	0.0402738	301649	100550	1.163	350	0	3	2	3	1	1	1	2
78424	117	22297.3	2	2013-2014	Male	45	3	1	1	27.7	1.58	-0.172942	49056.1	16352	1.061	694	0	2	2	2	1	1	3	2
78434	105	107656	1	2013-2014	Male	32	3	3	3	33.1	0.7	0.667052	281399	93799.7	3.252	335	0	1	1	3	1	1	1	2
78435	104	8877.2	1	2013-2014	Male	67	2	1	3	31.2	1.68	-0.0112606	20780.7	6926.9	1.637	265.76	1	1	2	1	1	1	2	2
78440	109	112020	2	2013-2014	Male	57	3	3	1	29	1.16	0.250672	307852	102617	2.066	447	0	3	2	1	2	2	1	2
78441	111	30916.4	1	2013-2014	Male	27	5	3	2	28.2	1.32	-0.424218	64830.7	21610.2	0.497	530.85	0	1	1	3	1	1	3	1
78445	109	128761	2	2013-2014	Male	63	3	3	3	25.6	1.34	-0.0701999	255649	85216.4	1.14	694	0	1	2	2	1	2	1	1
78462	105	26638.3	2	2013-2014	Male	58	2	3	2	31	1.45	-0.677068	60947.3	20315.8	0.305	387	0	2	2	3	1	1	2	1
78474	110	32284	1	2013-2014	Male	45	1	1	2	28.1	1.47	-0.190509	73901.2	24633.7	0.948	513	0	3	2	2	2	2	3	1
78497	108	8069.1	1	2013-2014	Male	64	2	2	2	24	1.42	-0.40024	20433.4	6811.12	0.565	366.56	0	1	3	3	2	1	2	2
78500	108	24810.6	1	2013-2014	Male	36	2	3	2	30.7	1.34	-0.366682	79601.6	26533.9	0.576	314.08	0	1	1	3	1	1	3	2
78512	113	119292	1	2013-2014	Male	31	3	1	1	22	1.11	-0.0581037	282118	94039.4	0.971	633.71	0	3	3	3	1	2	2	1
78514	115	28338.3	2	2013-2014	Male	45	2	2	1	23.3	1.5	-0.266001	62653	20884.3	0.813	623	0	2	3	3	1	2	2	1
78518	110	87920.3	1	2013-2014	Male	38	3	3	3	35.5	1.24	-0.10131	203905	67968.3	0.982	402	0	1	1	3	1	2	3	2
78560	114	21240.7	1	2013-2014	Male	22	2	3	1	20.4	1.06	0.0726452	68148	22716	1.253	339	0	3	3	3	1	1	3	1
78562	106	14215.9	2	2013-2014	Male	48	3	2	2	35.3	1.19	-0.0271052	33592.2	11197.4	1.118	505	0	1	3	3	1	1	1	2
78572	108	128178	2	2013-2014	Male	51	3	3	3	28.3	0.85	0.461693	282003	94000.8	2.461	369	0	2	1	3	2	1	1	2
78575	105	92598.5	2	2013-2014	Male	22	3	3	1	28.5	1.24	-0.121682	214755	71584.9	0.937	428	0	3	3	3	1	2	1	2
78599	105	88414.1	2	2013-2014	Male	36	3	3	3	35.7	0.93	0.084211	205050	68350	1.129	316	0	1	3	3	1	1	1	1
78603	118	20024.2	1	2013-2014	Male	33	2	2	1	30.1	1.09	0.191487	57750.8	19250.3	1.694	721	0	1	2	3	1	2	2	1
78626	111	25425.9	1	2013-2014	Male	51	1	1	2	27.1	1.58	-0.172942	62326.6	20775.5	1.061	639.7	0	2	1	3	1	1	1	2
78627	109	113851	2	2013-2014	Male	69	3	2	3	32.4	1.68	-0.424592	223712	74570.8	0.632	588	0	1	1	1	1	1	1	1
78640	109	15685.1	2	2013-2014	Male	66	4	2	2	26.2	2.33	-0.633357	38885.8	12961.9	0.542	559	0	1	2	3	2	2	1	2
78645	105	109651	1	2013-2014	Male	37	3	3	2	30.8	1.09	0.335486	254303	84767.5	2.36	370	0	1	1	3	1	1	1	1
78649	111	21675.1	1	2013-2014	Male	50	1	1	3	30.4	0.96	0.308431	63772.1	21257.4	1.953	254.13	1	1	1	3	2	2	2	1
78650	117	22177.3	2	2013-2014	Male	21	5	3	3	21.2	1.4	-0.174388	46505.1	15501.7	0.937	862	0	3	3	3	1	1	2	1
78655	112	51094.9	2	2013-2014	Male	28	1	3	2	29.2	1.16	0.15565	123282	41094	1.66	352	0	3	3	3	1	1	3	2
78661	114	10213.4	2	2013-2014	Male	64	2	3	1	21.4	0.85	0.0528523	0	0	0.96	579	0	1	3	2	2	1	1	2
78664	115	100770	2	2013-2014	Male	37	3	2	1	25.7	0.88	0.312235	0	0	1.806	330	0	1	1	3	1	1	1	1
78665	108	21552.7	1	2013-2014	Male	48	2	3	3	26.1	1.45	-0.135653	53201.3	17733.8	1.061	556.13	0	2	1	3	2	1	2	2
78667	105	128214	1	2013-2014	Male	63	3	3	3	46.8	1.03	0.528367	254564	84854.5	3.477	296	1	1	2	3	2	2	1	2
78695	112	33594.7	1	2013-2014	Male	23	2	3	1	28.4	1.89	-0.561294	107784	35928	0.519	584.15	0	1	1	3	1	2	3	2
78700	108	12897.6	1	2013-2014	Male	80	3	3	2	22	2.25	-0.559091	25607.6	8535.87	0.621	75.08	1	1	2	3	1	1	3	2
78702	107	33377.1	2	2013-2014	Male	80	3	2	2	26.6	0.93	0.592021	65584.4	21861.5	3.635	302.65	0	1	2	3	1	2	1	2
78703	114	77985.6	2	2013-2014	Male	59	3	3	3	23.5	1.16	0.24581	171576	57191.9	2.043	502	0	1	1	3	1	2	1	2
78707	115	29652.5	2	2013-2014	Male	56	2	1	1	19.6	2.28	-0.642767	65558.5	21852.8	0.519	833	0	3	3	3	1	2	1	2
78724	105	36132.7	2	2013-2014	Male	23	3	2	2	25.1	1.01	-0.0826349	94446.6	31482.2	0.835	506	0	3	3	3	1	1	3	2
78735	113	103376	2	2013-2014	Male	44	3	3	3	30.2	0.78	0.626024	244277	81425.6	3.297	350	0	1	1	3	1	1	1	2
78736	107	85992.9	2	2013-2014	Male	41	3	3	3	50.9	1.03	0.198283	0	0	1.626	439	0	1	3	3	2	1	1	2
78739	105	140324	1	2013-2014	Male	53	3	3	3	26.2	1.01	0.235978	331585	110528	1.739	484	0	1	2	3	1	1	2	1
78742	112	104904	1	2013-2014	Male	53	3	3	3	25.5	1.01	-0.0539565	230799	76932.9	0.892	278.01	1	1	3	3	1	1	3	1
78748	115	55371.1	1	2013-2014	Male	77	3	2	2	27.2	1.42	-0.165069	112107	37368.9	0.971	474.2	0	1	2	2	1	2	2	2
78762	117	28723	2	2013-2014	Male	24	4	2	1	33.4	1.03	0.290359	69239.5	23079.8	2.01	303	0	2	3	3	1	1	1	2
78766	104	79380.8	2	2013-2014	Male	46	3	3	2	26.8	0.85	-0.0508971	187576	62525.4	0.756	529	0	1	1	3	1	1	3	1
78781	106	32921.9	1	2013-2014	Male	29	2	2	1	29.4	1.55	-0.280241	105625	35208.5	0.813	581	0	1	1	3	1	1	3	1
78789	104	34542.8	1	2013-2014	Male	75	3	3	1	27.9	0.88	0.549115	69936.9	23312.3	3.116	274.16	1	2	1	3	2	2	1	2
78791	108	25834.7	1	2013-2014	Male	43	2	3	3	35.6	1.32	-0.248418	59108.6	19702.9	0.745	128.25	1	1	1	3	1	1	3	1
78820	110	60264.5	2	2013-2014	Male	76	3	3	3	29.3	1.45	-0.179097	119652	39884.1	0.96	503	0	1	2	3	1	1	2	2
78822	116	120407	2	2013-2014	Male	68	3	2	2	26.2	2.38	-0.491216	239061	79687.1	0.768	365	0	1	1	1	1	1	1	2
78832	108	36579.1	2	2013-2014	Male	32	2	3	3	27.4	1.42	-0.466547	117359	39119.7	0.485	614	0	1	1	3	1	1	3	1
78836	116	19307	1	2013-2014	Male	47	3	3	1	26.6	1.06	0.0273881	45622.3	15207.4	1.129	552.72	0	1	3	3	1	1	1	1
78880	109	85155.2	2	2013-2014	Male	33	3	3	1	29.1	1.09	-0.479919	201386	67128.8	0.361	578	0	1	1	3	1	1	1	2
78883	115	29417.9	2	2013-2014	Male	51	3	3	1	20.5	1.09	-0.404969	0	0	0.429	596	0	1	3	3	1	1	1	1
78899	106	27383.9	2	2013-2014	Male	80	3	3	2	24	1.29	-0.0324956	54369.3	18123.1	1.197	634	0	2	1	3	2	2	1	2
78902	109	11523.9	1	2013-2014	Male	63	4	3	1	34.3	0.93	0.239421	30951.1	10317	1.614	348	0	1	2	3	2	2	1	1
78907	115	74463.6	2	2013-2014	Male	30	3	3	3	42.1	0.96	0.004948	172696	57565.4	0.971	469	0	1	2	3	1	1	1	1
78910	108	19082.2	1	2013-2014	Male	46	3	3	2	27.9	1.16	0.334523	52441.5	17480.5	2.506	332.75	0	2	2	3	1	1	1	2
78918	106	8711.99	2	2013-2014	Male	67	5	2	3	25.7	1.68	-0.38709	15623.4	5207.79	0.689	485	0	1	1	3	1	1	1	1
78931	114	82927.9	1	2013-2014	Male	28	3	2	3	33.9	1.14	-0.205035	192327	64108.9	0.711	575	0	3	3	3	1	1	1	1
78937	113	114621	1	2013-2014	Male	55	3	3	1	34.2	1.11	-0.0735834	270848	90282.7	0.937	450.23	0	3	3	3	1	2	1	2
78949	113	102989	1	2013-2014	Male	43	3	2	1	23.3	2.02	-0.407724	283032	94343.9	0.79	707.14	0	3	1	3	1	1	1	2
78953	110	11025.1	1	2013-2014	Male	63	2	2	2	28.4	1.16	-0.160284	25808.7	8602.9	0.802	783	0	2	3	3	1	2	3	2
78964	110	40603.9	1	2013-2014	Male	35	1	1	1	30.4	1.42	-0.020349	97879.4	32626.5	1.355	501	0	1	2	3	1	1	2	2
78974	114	19537.1	2	2013-2014	Male	54	2	2	1	29.1	1.5	-0.29073	49906.9	16635.6	0.768	986	0	3	3	2	2	2	2	3
78975	114	84627.2	1	2013-2014	Male	48	3	1	1	24.9	1.73	-0.605589	0	0	0.429	457	0	3	2	3	1	2	1	1
79000	106	48834	1	2013-2014	Male	36	1	1	2	26.8	0.98	0.443502	117719	39239.7	2.721	408	0	1	2	3	1	1	1	1
79005	116	23768.9	1	2013-2014	Male	44	2	3	3	28	1.11	-0.0384293	54382.3	18127.4	1.016	391.36	0	1	1	3	1	1	2	1
79016	107	28674.8	2	2013-2014	Male	80	3	3	3	27.9	1.16	-0.279128	71360.5	23786.8	0.61	507	0	1	2	2	2	1	1	1
79022	111	25667.5	2	2013-2014	Male	44	2	1	1	31.2	1.19	0.173162	58726.2	19575.4	1.773	480	0	1	2	3	1	1	1	2
79026	115	91728.6	1	2013-2014	Male	23	3	3	1	21.3	1.01	-0.00215531	212737	70912.4	1.005	842.34	0	3	1	3	1	1	3	2
79033	108	78928.7	2	2013-2014	Male	41	3	2	2	25	1.63	-0.506324	0	0	0.508	425	0	1	3	3	2	1	2	2
79044	104	20687.5	2	2013-2014	Male	31	5	3	2	27.1	0.98	0.413608	39753.3	13251.1	2.54	309	0	1	1	3	1	1	2	2
79077	109	44229.4	2	2013-2014	Male	80	3	2	2	25.7	1.45	-0.276007	87815.3	29271.8	0.768	216	1	2	2	3	1	2	2	2
79096	115	26290.8	1	2013-2014	Male	44	2	2	1	20.7	1.78	-0.27868	60152.3	20050.8	0.937	999.14	0	3	3	3	1	1	3	2
79106	108	15280.2	1	2013-2014	Male	78	2	2	1	26.1	1.63	-0.126184	46055	15351.7	1.219	469.69	0	1	1	3	1	2	1	2
79113	112	10749.8	1	2013-2014	Male	66	2	3	3	43.8	1.53	-0.115023	25164.3	8388.09	1.174	419.03	0	1	2	3	1	2	1	2
79135	106	11889.8	1	2013-2014	Male	60	1	1	1	27.6	1.03	0.847381	28531.8	9510.6	7.248	374	0	2	2	2	2	2	1	2
79148	114	41216.7	2	2013-2014	Male	33	1	1	1	33.8	1.09	0.337505	99356.6	33118.9	2.371	296	1	1	1	3	1	1	1	2
79152	104	25172.4	1	2013-2014	Male	53	3	3	1	28.5	0.88	0.235356	55381.6	18460.5	1.513	426	0	1	2	3	1	2	3	2
79164	107	20931.9	1	2013-2014	Male	33	5	3	3	50.2	1.42	0.0243816	43893.4	14631.1	1.502	278	1	1	2	3	1	2	1	1
79175	108	35183.1	2	2013-2014	Male	21	3	3	1	23.4	1.45	0.00535805	81596.8	27198.9	1.468	753	0	3	3	3	2	1	2	2
79176	114	22905.7	1	2013-2014	Male	55	2	3	3	30.1	0.85	0.361283	52407.2	17469.1	1.953	570	0	1	3	3	1	1	3	1
79184	106	14561.4	2	2013-2014	Male	80	3	3	1	32.5	1.16	-0.40932	28612.5	9537.49	0.452	512	0	2	1	2	1	2	2	2
79189	113	19354.9	1	2013-2014	Male	74	2	3	1	22.4	1.4	-0.294258	45308	15102.7	0.711	857.67	0	1	1	2	1	2	3	1
79190	117	23821.6	1	2013-2014	Male	41	1	2	3	45.9	1.27	0.216135	54529.9	18176.6	2.089	381	0	1	1	3	1	1	1	1
79201	113	12689.9	2	2013-2014	Male	75	3	1	1	27.5	0.7	0.430213	25195.2	8398.4	1.885	434	0	1	2	3	2	2	2	1
79210	117	19139.6	2	2013-2014	Male	25	5	3	2	20.7	1.4	-0.449772	40135	13378.3	0.497	520	0	3	1	3	1	1	3	2
79217	110	31432.2	2	2013-2014	Male	33	2	3	3	27.6	1.19	-0.282455	100846	33615.3	0.621	319	0	1	1	2	1	1	3	1
79226	107	23898.5	1	2013-2014	Male	24	5	3	3	22.1	1.19	0.0810022	48700.1	16233.4	1.434	492	0	3	1	1	1	1	3	1
79228	114	19472.9	1	2013-2014	Male	42	3	3	2	19	1.6	-0.221849	53515.2	17838.4	0.96	797	0	2	1	1	1	1	1	1
79231	104	111239	1	2013-2014	Male	52	3	3	3	28.5	1.24	-0.11115	244735	81578.4	0.96	545	0	1	2	3	1	1	3	1
79286	114	72962.7	2	2013-2014	Male	72	3	3	3	27.9	2.02	-0.354987	144864	48288	0.892	600	0	1	1	3	1	2	1	2
79292	104	15470.1	2	2013-2014	Male	58	5	1	3	26.6	1.4	0.0528038	34822.2	11607.4	1.581	447	0	2	3	3	1	2	1	2
79300	113	21868	1	2013-2014	Male	39	3	3	1	38.2	1.06	0.339057	49669.4	16556.5	2.314	452.67	0	1	1	3	1	2	1	1
79304	114	75523.7	2	2013-2014	Male	38	3	3	3	26.5	1.53	-0.375806	0	0	0.644	392	0	1	2	3	1	1	2	1
79315	107	19326.3	2	2013-2014	Male	32	3	2	1	25.3	1.03	0.262474	45705.5	15235.2	1.885	678.37	0	1	3	2	1	1	1	1
79322	113	27939.9	1	2013-2014	Male	70	3	3	1	28.9	1.03	-0.025618	55473.4	18491.1	0.971	305.28	0	2	2	2	1	2	1	2
79330	114	15691.8	1	2013-2014	Male	35	5	3	1	22.6	0.83	0.137827	36392.6	12130.9	1.14	357	0	1	3	2	1	1	1	1
79334	110	24675	2	2013-2014	Male	45	1	1	2	28.9	1.19	-0.341548	56483.3	18827.8	0.542	429	0	1	1	3	1	2	1	1
79352	104	8251.29	1	2013-2014	Male	69	4	3	2	28	1.11	0.124645	18377.8	6125.95	1.479	395.21	0	1	1	3	1	1	1	2
79362	110	110275	2	2013-2014	Male	59	3	2	3	27.4	0.96	-0.110115	303056	101019	0.745	510	0	3	3	2	1	1	2	1
79369	105	16192.1	2	2013-2014	Male	30	5	2	2	23.8	0.96	0.470129	33954.3	11318.1	2.834	405	0	1	2	2	1	1	3	2
79371	110	10306.7	2	2013-2014	Male	63	5	1	2	27.8	1.45	-0.211003	27938.2	9312.74	0.892	548	0	1	2	2	1	2	1	1
79387	110	41991	1	2013-2014	Male	38	1	3	1	27.3	0.96	0.234686	101316	33772	1.648	345	0	1	2	3	1	1	3	1
79416	115	93122.3	1	2013-2014	Male	64	3	2	2	31.1	1.27	0.147591	184890	61630	1.784	699.94	0	2	2	3	1	1	2	2
79417	105	19728.7	2	2013-2014	Male	80	3	3	3	25.3	1.37	-0.264564	39170.4	13056.8	0.745	478	0	2	1	1	1	2	2	2
79431	118	18758.6	2	2013-2014	Male	56	1	2	1	29.2	1.14	0.270045	45982.9	15327.6	2.123	323	0	1	1	2	1	1	2	2
79432	118	12759.8	1	2013-2014	Male	73	5	3	1	29.2	0.7	0.4531	0	0	1.987	246	1	2	2	1	2	2	2	2
79437	116	10306.7	2	2013-2014	Male	60	2	3	1	51.8	1.03	-0.306974	33604.6	11201.5	0.508	153	1	2	1	3	2	2	1	2
79442	105	128477	1	2013-2014	Male	45	3	3	2	26.5	1.6	-0.17352	282662	94220.5	1.073	512	0	2	1	3	1	1	1	2
79467	112	57452.7	1	2013-2014	Male	26	3	3	3	26.5	0.88	0.499093	133244	44414.8	2.777	414.07	0	3	1	3	1	1	1	2
79469	105	32142.7	2	2013-2014	Male	80	3	3	3	19.7	2.17	-0.715283	63158.8	21052.9	0.418	721	0	1	2	3	1	1	2	2
79490	104	19049.7	2	2013-2014	Male	34	3	2	1	29.8	1.32	-0.488117	44180.1	14726.7	0.429	359	0	3	1	2	1	2	2	1
79519	105	92598.5	2	2013-2014	Male	23	3	3	1	41.8	0.88	0.43446	214755	71584.9	2.393	271	1	3	1	3	2	2	3	2
79521	115	82193.7	1	2013-2014	Male	60	3	3	3	25	1.19	0.0262001	163192	54397.2	1.264	505.3	0	1	2	3	2	2	2	2
79525	118	15135.9	1	2013-2014	Male	64	5	3	1	24.8	1.09	0.335486	37631.7	12543.9	2.36	192	1	1	1	3	2	2	2	2
79569	118	14129.3	1	2013-2014	Male	44	5	3	3	27.4	1.11	0.0406807	31337.4	10445.8	1.219	408	0	1	3	3	1	1	1	1
79573	110	25585.7	2	2013-2014	Male	29	5	3	3	24.3	1.11	0.194977	53652.4	17884.1	1.739	449	0	1	2	3	1	1	3	2
79576	113	114621	1	2013-2014	Male	53	3	2	3	26.6	1.19	-0.36038	270848	90282.7	0.519	791.53	0	1	2	3	1	2	1	1
79586	116	10392.1	2	2013-2014	Male	65	2	2	2	24.8	0.41	1.00222	31322.3	10440.8	4.121	741	0	1	3	3	1	2	1	1
79644	109	36550.3	1	2013-2014	Male	47	4	1	1	33.8	1.09	-0.00682678	91802.6	30600.9	1.073	360	0	3	1	3	1	1	1	2
79646	112	71302.9	2	2013-2014	Male	25	3	3	1	26.9	2.02	-0.733643	165366	55121.9	0.373	517	0	1	1	3	1	1	3	2
79648	114	9323.82	2	2013-2014	Male	62	2	1	1	39.6	0.96	0.371453	21826.2	7275.4	2.258	405	0	1	3	3	2	2	2	1
79649	105	94520.5	1	2013-2014	Male	20	3	3	2	25.4	1.5	-0.278464	219212	73070.7	0.79	656	0	3	1	3	1	1	3	1
79660	109	61906.8	1	2013-2014	Male	36	1	3	1	48.7	1.27	-0.0511098	149369	49789.6	1.129	537	0	1	1	3	1	2	1	1
79664	111	84139.3	1	2013-2014	Male	40	3	3	2	26	1.24	0.0697397	185114	61704.8	1.456	375.5	0	2	2	3	1	1	3	1
79715	115	27855.2	1	2013-2014	Male	55	2	1	1	20.1	1.63	-0.205294	73158.1	24386	1.016	475.24	0	2	1	3	1	1	1	1
79720	112	24033.2	1	2013-2014	Male	25	3	2	2	23.4	1.06	-0.0279195	55737.9	18579.3	0.994	608.42	0	1	1	3	1	1	3	2
79758	111	24961.6	2	2013-2014	Male	38	5	1	1	34	1.24	0.187157	0	0	1.908	322	0	1	1	3	1	1	3	2
79768	115	26791.4	1	2013-2014	Male	57	2	3	2	40.7	1.06	0.220453	68437.9	22812.6	1.761	334.47	0	2	3	3	2	1	1	1
79793	113	112909	2	2013-2014	Male	52	3	3	3	21.9	1.01	-0.383145	266802	88934	0.418	525	0	1	1	3	1	1	2	2
79799	108	48233.4	1	2013-2014	Male	33	4	2	3	19.9	1.45	-0.011841	116378	38792.6	1.411	328.77	0	1	3	3	1	1	3	2
79802	108	20269.9	1	2013-2014	Male	22	5	1	3	30.4	1.06	0.0805448	41305.7	13768.6	1.276	276.8	1	3	1	3	1	1	3	2
79812	113	28693.4	1	2013-2014	Male	65	3	1	1	39.4	0.83	0.263907	71339	23779.7	1.524	266.26	1	1	1	3	2	2	1	2
79816	107	15687	1	2013-2014	Male	78	1	3	2	27.8	1.24	-0.0768061	38890.6	12963.5	1.039	380	0	1	2	3	1	1	2	2
79821	118	17986	2	2013-2014	Male	55	1	1	1	26.7	1.19	0.371611	41171.7	13723.9	2.8	496	0	2	2	2	1	1	2	1
79825	112	10445	1	2013-2014	Male	70	2	3	3	31	1.55	-0.0658275	31481.6	10493.9	1.332	335.64	0	2	2	3	1	2	2	1
79831	107	20348	2	2013-2014	Male	44	3	3	1	23.7	1.01	-0.235683	55920	18640	0.587	553	0	1	1	1	1	1	3	2
79833	110	15191	1	2013-2014	Male	54	5	3	3	25.4	1.09	0.477652	44694.7	14898.2	3.274	248	1	1	1	3	2	1	2	2
79835	105	26165.9	1	2013-2014	Male	37	3	2	1	31.5	1.11	0.301812	60683.9	20228	2.224	336	0	2	1	3	1	1	3	1
79863	118	29442.9	1	2013-2014	Male	45	1	2	2	27.1	1.47	-0.0892232	71454.4	23818.1	1.197	528	0	1	2	3	1	1	2	1
79868	118	28343.5	1	2013-2014	Male	30	1	1	2	39.2	0.91	0.722019	68324.6	22774.9	4.798	295	1	1	1	3	1	1	3	2
79885	112	34620.9	2	2013-2014	Male	69	3	3	1	29.4	2.04	-0.424269	82670.7	27556.9	0.768	441	0	2	3	3	1	2	2	2
79899	109	58648.9	1	2013-2014	Male	37	1	1	2	28.1	1.22	-0.0166917	141508	47169.4	1.174	484	0	1	1	1	1	1	1	2
79913	114	73782.4	2	2013-2014	Male	63	3	3	2	23.6	2.38	-0.710996	176184	58728	0.463	612	0	3	2	3	1	1	1	2
79915	107	13646.2	1	2013-2014	Male	64	1	3	2	27	1.19	0.239583	36651.3	12217.1	2.066	411	0	1	1	3	2	2	2	2
79954	113	35671.3	2	2013-2014	Male	80	3	1	3	29.3	0.88	0.312235	0	0	1.806	254	1	2	2	2	2	1	1	1
79962	115	91728.6	1	2013-2014	Male	24	3	3	3	25.1	1.16	0.0564448	212737	70912.4	1.321	563.09	0	1	2	3	1	1	3	2
79979	106	12445.3	1	2013-2014	Male	80	1	1	2	26.3	1.11	0.401835	30971.6	10323.9	2.8	484	0	2	1	2	2	2	1	2
80015	106	81416.7	2	2013-2014	Male	48	3	3	3	45.5	0.75	-0.0093652	179124	59708.1	0.734	300	1	1	1	3	1	1	1	2
80016	114	24780.3	2	2013-2014	Male	40	1	2	1	30.4	1.73	-0.226476	60138.8	20046.3	1.027	435	0	1	1	3	1	1	1	2
80022	118	37317.5	2	2013-2014	Male	21	1	2	1	20.2	1.42	-0.224405	89957.2	29985.7	0.847	700	0	3	1	3	1	1	1	2
80030	104	12509.6	2	2013-2014	Male	63	5	3	3	25.9	1.22	-0.0942483	22557.7	7519.24	0.982	563	0	1	1	3	1	1	2	2
80031	115	32737.3	2	2013-2014	Male	33	2	1	2	26.4	1.53	-0.552234	103333	34444.2	0.429	362	0	1	3	3	1	2	3	1
80044	113	68036.3	1	2013-2014	Male	77	3	1	3	30.8	1.16	-0.0821868	135083	45027.6	0.96	384.11	0	1	2	2	1	2	1	2
80091	106	12542.2	1	2013-2014	Male	65	1	1	2	31	1.24	-0.106202	31094	10364.7	0.971	262	1	1	2	2	1	2	1	1
80100	107	71019.9	2	2013-2014	Male	30	3	3	3	43.4	0.98	0.499154	164709	54903.1	3.093	178	1	1	1	1	1	1	1	2
80103	112	27155.6	1	2013-2014	Male	53	2	3	3	41.3	0.83	0.111522	71320.9	23773.6	1.073	417.56	0	2	3	2	1	1	2	2
80105	114	13841.4	1	2013-2014	Male	62	2	3	2	27.1	1.55	-0.245356	41718.6	13906.2	0.881	503	0	1	1	3	1	1	2	1
80129	115	92142.3	2	2013-2014	Male	76	3	3	3	46.3	1.01	0.0350927	182944	60981.4	1.095	223.39	1	1	1	1	1	2	2	2
80130	104	18725.3	1	2013-2014	Male	51	5	3	3	21.1	1.5	-0.310395	41399.6	13799.9	0.734	447	0	1	1	3	1	1	1	2
80136	118	9801.43	2	2013-2014	Male	65	1	2	1	29.4	1.16	0.108728	24391.9	8130.64	1.49	532	0	1	2	3	2	2	1	2
80145	118	37783.2	1	2013-2014	Male	22	1	1	1	23.8	2.07	-0.424433	91079.8	30359.9	0.779	899	0	2	2	3	1	1	3	2
80146	107	44042.9	1	2013-2014	Male	33	1	3	1	28.2	0.98	0.151476	106267	35422.3	1.389	503	0	1	1	3	1	1	3	1
80148	118	13264	1	2013-2014	Male	80	1	1	1	41.5	1.22	-0.135995	30907.5	10302.5	0.892	185	1	1	1	1	2	1	1	1
80158	107	20008.8	1	2013-2014	Male	35	3	1	1	37.2	1.03	0.531231	52300.5	17433.5	3.5	397	0	1	3	3	1	2	1	1
80175	105	12840.4	2	2013-2014	Male	64	2	2	2	47.6	0.96	-0.267104	30058.2	10019.4	0.519	444	0	1	1	2	1	2	2	1
80185	106	20758.1	1	2013-2014	Male	61	1	1	1	25.6	0.96	0.587571	48369.9	16123.3	3.714	421	0	1	1	2	1	2	1	2
80197	110	23417.5	2	2013-2014	Male	44	1	1	1	25.8	1.16	-0.0250439	53604.9	17868.3	1.095	671	0	1	1	2	1	1	2	2
80200	111	150762	2	2013-2014	Male	57	3	3	3	28.9	1.37	-0.215034	331691	110564	0.835	670	0	2	1	3	1	2	1	1
80210	117	36023.6	1	2013-2014	Male	37	4	3	2	29.6	0.93	0.121775	86838.2	28946.1	1.231	364	0	1	2	3	1	1	2	2
80215	105	94520.5	1	2013-2014	Male	22	3	3	2	22.3	1.53	-0.168076	219212	73070.7	1.039	581	0	3	1	3	1	1	1	2
80226	109	18953	1	2013-2014	Male	30	3	3	1	22	1.03	-0.278838	49540.8	16513.6	0.542	325	0	1	3	3	1	1	1	2
80227	116	70825.2	2	2013-2014	Male	37	3	3	2	27.9	1.29	0.0593785	167497	55832.3	1.479	389	0	1	2	3	1	2	1	1
80238	108	77103.7	2	2013-2014	Male	22	3	2	2	28.6	1.78	-0.365059	201540	67180	0.768	413	0	1	1	3	1	1	1	2
80249	113	36723.5	1	2013-2014	Male	50	3	1	1	30	0.47	0.79388	0	0	2.924	309	0	1	3	2	1	2	1	1
80250	112	81699.5	2	2013-2014	Male	72	3	3	2	33.1	1.24	-0.106202	165412	55137.5	0.971	444	0	1	1	3	1	2	2	2
80259	113	22060	1	2013-2014	Male	27	3	1	1	25.4	1.14	-0.0218756	57662.2	19220.7	1.084	491	0	1	3	3	1	1	1	2
80260	116	25455.1	1	2013-2014	Male	40	4	2	3	22.3	0.88	0.190968	58269	19423	1.366	356.83	0	1	2	3	1	1	2	2
80269	110	20934.4	2	2013-2014	Male	25	5	2	2	24.1	1.34	-0.267967	0	0	0.723	521	0	3	2	3	1	1	3	2
80279	116	59666.1	1	2013-2014	Male	38	3	2	3	24.5	1.19	0.0224041	0	0	1.253	399.38	0	1	1	3	1	1	1	2
80285	112	21653.1	2	2013-2014	Male	50	5	3	3	29.3	1.58	-0.0491301	49617.5	16539.2	1.411	223	1	1	2	3	2	2	2	2
80312	112	17498.8	1	2013-2014	Male	40	5	1	1	27.5	1.78	-0.405322	39388.8	13129.6	0.7	557.54	0	1	3	3	1	1	1	1
80321	114	10628.2	2	2013-2014	Male	72	2	2	1	28.7	0.65	0.0724479	32033.9	10678	0.768	862	0	2	2	2	2	2	2	2
80323	115	23498.5	2	2013-2014	Male	33	3	3	1	25.8	0.72	0.798478	55572.5	18524.2	4.527	434.93	0	2	3	2	1	1	2	2
80338	109	33480.1	2	2013-2014	Male	23	3	3	1	24.9	1.4	-0.185182	87513	29171	0.914	666	0	1	1	3	1	1	3	2
80340	106	17682	1	2013-2014	Male	61	2	3	3	28.3	1.16	0.0215457	53294.3	17764.8	1.219	322	0	1	2	3	1	1	3	2
80352	112	25084.1	2	2013-2014	Male	20	3	1	1	24.4	1.55	-0.188166	58175.2	19391.7	1.005	598	0	3	1	3	1	1	3	2
80372	114	22053.4	1	2013-2014	Male	42	5	3	3	26.8	1.14	-0.0647934	49640.8	16546.9	0.982	449	0	1	1	3	1	1	3	2
80377	114	21336	2	2013-2014	Male	44	2	2	1	58.4	1.29	-0.244894	48815.9	16272	0.734	247	1	1	1	1	1	2	1	2
80379	116	123166	2	2013-2014	Male	67	3	1	2	26.7	2.07	-0.294781	244540	81513.3	1.05	758	0	2	2	3	1	1	1	2
80380	115	82649.9	2	2013-2014	Male	39	3	2	2	29.8	0.91	-0.16595	195461	65153.8	0.621	546.34	0	1	1	3	1	1	3	1
80389	114	14502.9	1	2013-2014	Male	80	3	2	1	31.5	1.19	0.264897	28497.5	9499.17	2.19	527	0	1	2	1	1	1	2	2
80391	118	36233.4	2	2013-2014	Male	23	1	3	1	22.9	1.37	-0.139334	87343.9	29114.6	0.994	1010	0	3	1	3	1	1	1	1
80396	118	18205.7	1	2013-2014	Male	31	2	3	3	29.6	1.29	0.314945	58410.5	19470.2	2.664	477	0	2	1	3	1	1	3	2
80402	114	119082	2	2013-2014	Male	66	3	3	2	35.7	1.6	0.00700056	233991	77997.1	1.626	285	1	2	2	3	1	2	1	2
80430	116	69929.4	1	2013-2014	Male	46	3	3	3	27.8	0.83	0.519148	153851	51283.8	2.743	319.45	0	1	2	3	1	1	3	2
80493	112	104409	1	2013-2014	Male	52	3	3	3	34.1	1.27	0.12511	239251	79750.3	1.694	464.45	0	3	3	2	2	1	1	1
80505	110	103375	1	2013-2014	Male	46	3	3	3	26	1.63	-0.14252	244275	81425.1	1.174	462	0	1	1	3	1	1	1	2
80506	104	109887	1	2013-2014	Male	53	3	3	3	28.3	1.09	0.380709	259661	86553.6	2.619	582	0	1	1	3	1	1	2	2
80521	118	70822.1	2	2013-2014	Male	41	3	3	3	20.6	1.19	-0.252073	167352	55784	0.666	469	0	1	2	3	1	1	1	1
80522	113	131984	1	2013-2014	Male	55	3	3	3	20.8	3.34	-0.730655	0	0	0.621	330.21	0	2	1	3	1	1	3	1
80523	118	11669	1	2013-2014	Male	52	1	1	1	24.3	0.98	0.23175	28319.4	9439.79	1.671	642	0	3	3	2	1	1	3	2
80530	112	132049	2	2013-2014	Male	59	3	3	2	23.5	0.98	-0.105865	312031	104010	0.768	241	1	2	3	3	1	2	1	3
80537	114	8100.56	1	2013-2014	Male	65	2	1	2	26.2	1.03	-0.0738174	0	0	0.869	756	0	1	3	3	1	1	1	2
80539	112	19010.3	1	2013-2014	Male	40	2	2	2	31.4	1.14	0.528556	49928.2	16642.7	3.85	250.95	1	1	1	3	2	1	3	1
80559	110	44015.1	2	2013-2014	Male	26	4	3	2	23.7	1.09	-0.277004	112517	37505.7	0.576	489	0	3	1	3	1	1	3	2
80561	105	27565.3	1	2013-2014	Male	41	5	3	3	26.3	1.11	-0.186185	59054.7	19684.9	0.723	398	0	1	1	3	1	1	2	2
80585	111	24874.6	1	2013-2014	Male	41	5	3	3	28	1.03	0.257376	0	0	1.863	188.42	1	1	1	3	1	1	3	2
80587	116	78399.1	1	2013-2014	Male	36	3	3	3	26.3	1.19	0.0843209	178070	59356.6	1.445	652.52	0	1	2	3	1	1	3	2
80592	109	55139.3	1	2013-2014	Male	20	1	2	1	30.8	1.19	-0.0686533	132918	44306.1	1.016	468	0	1	3	3	1	1	3	2
80593	118	13556.8	1	2013-2014	Male	63	5	3	2	22.5	1.66	-0.368238	24701.1	8233.71	0.711	511	0	1	2	3	1	1	3	2
80619	114	21107	2	2013-2014	Male	33	2	2	1	35	0.7	-0.00687882	66622.6	22207.5	0.689	325	0	1	3	3	1	1	1	2
80639	116	90323.8	1	2013-2014	Male	32	3	3	2	23.5	1.29	-0.301704	205155	68384.9	0.644	321.07	0	1	1	3	1	1	2	1
80641	106	44780.5	1	2013-2014	Male	80	3	1	2	25.5	2.02	-0.199501	87991.5	29330.5	1.276	436	0	2	2	2	1	2	2	1
80646	114	23050	2	2013-2014	Male	34	2	2	1	29.3	1.06	0.220453	73953	24651	1.761	603	0	3	2	3	1	1	3	2
80648	110	104467	1	2013-2014	Male	43	3	3	3	23	1.55	-0.493975	287095	95698.5	0.497	240	1	1	1	3	1	1	3	2
80652	115	11595.8	1	2013-2014	Male	60	2	2	2	22.6	0.93	0.773535	34950	11650	5.521	953.57	0	3	3	3	1	1	3	1
80669	110	112565	1	2013-2014	Male	50	3	3	3	32.2	1.32	0.394505	247653	82550.9	3.274	349	0	1	1	3	1	1	1	2
80684	107	37396.1	1	2013-2014	Male	48	1	2	2	27.7	1.24	-0.0113548	85603.2	28534.4	1.208	341	0	1	2	3	1	1	3	1
80693	111	58175.7	2	2013-2014	Male	30	1	2	3	21.8	1.6	-0.67392	140366	46788.8	0.339	919	0	1	3	3	1	1	3	2
80699	110	11297	2	2013-2014	Male	73	2	3	3	27.4	1.4	-0.385706	26445.3	8815.09	0.576	627	0	1	2	2	1	2	3	2
80705	111	84826.4	1	2013-2014	Male	54	3	3	2	29.8	1.34	0.0396213	200444	66814.7	1.468	450.9	0	1	1	3	1	1	1	2
80714	112	19045.8	1	2013-2014	Male	45	5	3	1	23.2	1.32	-0.187087	42241.6	14080.5	0.858	676.73	0	1	1	2	1	1	3	2
80717	115	29415.7	1	2013-2014	Male	80	3	3	2	27	1.76	-0.393643	58403.5	19467.8	0.711	225.37	1	2	1	3	1	2	2	2
80729	118	48120	1	2013-2014	Male	31	1	2	2	30.7	1.14	0.30122	116104	38701.4	2.281	454	0	3	3	3	1	1	3	2
80733	116	24463	2	2013-2014	Male	47	3	2	1	22	0.93	-0.0643086	0	0	0.802	709	0	1	3	3	1	1	1	1
80735	109	25003.5	2	2013-2014	Male	41	3	3	1	32.5	0.85	0.43924	55010.1	18336.7	2.337	330	0	1	1	3	1	2	1	1
80743	112	19831.4	2	2013-2014	Male	70	3	3	2	23.9	2.72	-0.403969	39374.2	13124.7	1.073	262	1	1	2	2	1	1	1	2
80761	106	53644.2	1	2013-2014	Male	23	4	1	2	26.9	1.58	-0.28273	129314	43104.8	0.824	457	0	3	2	3	1	1	3	1
80793	116	69929.4	1	2013-2014	Male	41	3	3	2	26.9	1.09	0.0485772	153528	51175.8	1.219	305.85	0	1	1	3	1	1	1	2
80794	109	84456.5	2	2013-2014	Male	58	3	3	3	28.8	1.11	0.111226	185812	61937.4	1.434	362	0	1	2	3	1	1	3	2
80800	104	9371.82	1	2013-2014	Male	71	2	3	3	23.8	1.42	-0.150122	21938.5	7312.85	1.005	482.56	0	1	2	3	1	2	2	1
80810	108	19588.8	1	2013-2014	Male	56	1	2	3	27.8	1.27	0.314332	49200.9	16400.3	2.619	293.92	1	3	1	3	1	2	2	1
80812	105	37010.8	1	2013-2014	Male	23	2	3	3	25.4	0.93	0.567064	116821	38940.5	3.432	521	0	1	1	3	1	1	3	2
80847	117	50634.7	1	2013-2014	Male	42	3	3	2	31.1	0.7	0.990085	111401	37133.7	6.842	465	0	1	2	3	1	1	2	1
80858	105	116604	1	2013-2014	Male	65	3	3	3	22.7	1.6	-0.0721807	231512	77170.5	1.355	717	0	1	2	3	1	1	2	2
80862	104	21668.8	2	2013-2014	Male	21	5	3	3	23.5	1.29	-0.596042	0	0	0.327	401	0	3	1	3	1	1	3	2
80864	113	31763.5	1	2013-2014	Male	54	3	1	1	22.6	0.96	0.004948	75056.9	25019	0.971	977.43	0	2	3	3	2	1	1	2
80880	109	59752.1	2	2013-2014	Male	28	3	3	2	54.2	1.11	0.0161295	156185	52061.6	1.152	127	1	1	2	2	2	2	1	2
80911	108	24301.1	2	2013-2014	Male	44	5	3	2	23.9	1.27	0.370558	53880.7	17960.2	2.981	480	0	1	1	3	1	1	2	1
80934	118	8225.85	2	2013-2014	Male	65	4	1	1	28.1	0.91	-0.0736802	18895.7	6298.55	0.768	220	1	1	1	2	1	2	1	2
80939	105	103594	2	2013-2014	Male	47	3	3	2	31.4	1.34	-0.150296	237383	79127.8	0.948	360	0	1	2	3	2	1	2	1
80960	116	14790.1	1	2013-2014	Male	71	3	1	1	33.2	1.11	0.171634	29944.7	9981.57	1.648	261.55	1	1	2	1	2	2	1	2
80968	105	113406	1	2013-2014	Male	25	3	3	3	20.9	1.09	-0.121499	263012	87670.5	0.824	938	0	3	3	3	1	1	3	1
80976	106	14801.8	2	2013-2014	Male	59	5	3	3	24.2	1.94	-0.29569	32828.9	10943	0.982	476	0	1	1	3	1	1	3	2
80979	108	43183.2	1	2013-2014	Male	29	4	3	3	30.2	1.73	-0.562268	106544	35514.5	0.474	460.73	0	1	1	3	1	1	3	2
80997	110	30456.4	2	2013-2014	Male	26	4	2	1	23.7	1.94	-0.562707	73485.2	24495.1	0.531	535	0	1	1	3	1	1	1	2
81000	114	23501.2	2	2013-2014	Male	28	2	1	1	23.5	0.91	0.230449	75400.4	25133.5	1.547	431	0	3	3	3	1	1	1	1
81004	104	112428	1	2013-2014	Male	50	3	2	3	27	1.76	-0.777165	265665	88555.1	0.294	484.76	0	1	1	3	1	1	1	2
81010	115	32514.5	2	2013-2014	Male	51	3	2	2	26.2	1.42	-0.150122	71534.9	23845	1.005	742	0	3	3	2	1	1	1	3
81013	115	40260.3	2	2013-2014	Male	43	2	3	1	31.9	0.88	0.304226	92113.9	30704.6	1.773	783	0	1	2	3	1	1	1	2
81032	105	13351	2	2013-2014	Male	71	2	2	1	22.2	1.66	-0.125986	36190.4	12063.5	1.242	395	0	3	2	3	1	2	1	1
81037	104	9975.51	1	2013-2014	Male	60	2	3	3	26.7	1.34	-0.171417	30066.5	10022.2	0.903	466.84	0	1	1	3	1	2	1	1
81038	107	32027.9	2	2013-2014	Male	45	3	3	1	24.9	0.98	0.00616031	88018.7	29339.6	0.994	432	0	1	1	3	1	1	1	1
81070	112	44495.2	2	2013-2014	Male	31	1	1	1	28.2	0.75	0.615319	107358	35786.1	3.093	367	0	1	1	1	1	1	1	1
81090	115	27643.3	2	2013-2014	Male	32	2	2	1	24	1.55	-0.188166	88689.9	29563.3	1.005	875	0	2	3	3	1	1	3	2
81095	108	19951	1	2013-2014	Male	51	4	3	2	41.7	0.91	0.523403	45669.7	15223.2	3.037	196.16	1	1	3	2	1	1	1	2
81115	117	11912.7	1	2013-2014	Male	60	4	3	3	27.5	1.27	-0.0468989	29533.3	9844.44	1.14	299	1	1	2	3	1	1	1	2
81131	107	31708	1	2013-2014	Male	49	4	3	3	29.6	1.03	0.412697	72582.5	24194.2	2.664	327	0	1	2	3	1	1	1	2
81144	115	97812.5	2	2013-2014	Male	49	3	2	2	32.3	1.22	-0.309659	231130	77043.4	0.598	642	0	1	1	2	1	2	1	2
81149	113	90490.3	2	2013-2014	Male	34	3	3	3	26.2	1.03	-0.167739	209865	69955.1	0.7	506	0	1	2	3	1	1	2	1
81151	113	112909	2	2013-2014	Male	56	3	3	3	24.9	0.96	-0.18918	266802	88934	0.621	547	0	1	1	3	1	1	2	1
81154	118	18140.3	2	2013-2014	Male	50	4	2	2	30.2	1.22	0.329948	41524.7	13841.6	2.608	434	0	1	2	2	2	2	2	1
81169	112	15350.1	1	2013-2014	Male	34	3	2	1	33.5	1.22	-0.200999	40123.2	13374.4	0.768	696.92	0	1	2	3	1	2	3	1
81175	105	14705.5	2	2013-2014	Male	80	2	3	3	27.3	1.34	0.101809	0	0	1.694	402	0	1	1	3	2	2	3	1
81201	118	20180.3	1	2013-2014	Male	56	1	1	1	26	0.72	0.860005	0	0	5.216	295	1	1	1	2	2	1	1	2
81207	118	62179.2	2	2013-2014	Male	39	3	3	3	23.4	1.97	-0.59811	162529	54176.3	0.497	842	0	1	1	3	1	1	1	2
81218	115	92605.8	1	2013-2014	Male	34	3	3	3	27.4	0.67	0.279776	242060	80686.8	1.276	454.9	0	1	1	3	1	1	3	2
81219	114	26610.8	2	2013-2014	Male	37	2	2	2	30.7	0.96	0.249453	83994.8	27998.3	1.705	409	0	2	3	3	1	1	3	1
81225	112	24605.7	1	2013-2014	Male	37	5	3	3	24.4	1.03	0.0851138	50141.1	16713.7	1.253	699	0	1	1	3	1	1	3	1
81241	114	23419.2	1	2013-2014	Male	51	2	2	2	23.6	1.19	-0.0449472	53582.1	17860.7	1.073	446	0	2	3	3	1	1	2	1
81250	109	25359.7	1	2013-2014	Male	50	4	1	1	30.2	1.06	0.182598	62164.1	20721.4	1.614	240	1	1	1	2	1	1	1	1
81273	106	26246.6	2	2013-2014	Male	32	2	2	2	35.3	1.27	-0.310712	84208.8	28069.6	0.621	569	0	1	1	3	1	1	3	2
81292	107	18419.3	1	2013-2014	Male	47	5	3	3	26.7	1.16	-0.00755314	0	0	1.14	401	0	1	2	3	1	2	2	1
81295	113	112959	2	2013-2014	Male	59	3	3	3	27.4	1.01	0.458376	248520	82839.9	2.902	382	0	1	1	3	1	2	2	2
81303	110	27474	1	2013-2014	Male	20	5	2	2	29	1.27	-0.121532	88146.7	29382.2	0.96	768	0	3	3	3	1	1	2	1
81306	113	28859.4	1	2013-2014	Male	57	3	1	2	34.2	0.96	0.131003	63493.4	21164.5	1.298	400.67	0	1	3	3	1	2	1	2
81320	113	35015.2	2	2013-2014	Male	28	3	2	1	20.1	1.68	-0.756962	81207.4	27069.1	0.294	583	0	1	3	3	1	1	1	2
81339	113	27516.4	2	2013-2014	Male	55	3	1	1	31.7	0.57	1.03002	59093.9	19698	6.108	236	1	3	2	2	2	2	1	1
81342	106	84956.6	2	2013-2014	Male	46	3	3	3	28.3	1.32	-0.335244	186912	62304.1	0.61	396	0	1	1	3	1	1	3	1
81349	108	38136.6	1	2013-2014	Male	36	4	2	1	29.1	1.01	0.428648	91931.8	30643.9	2.71	386.4	0	1	2	3	1	1	1	2
81353	105	78448	1	2013-2014	Male	76	3	3	3	29	0.57	0.554394	195041	65013.8	2.043	108	1	1	1	3	2	1	3	1
81366	114	41216.7	2	2013-2014	Male	38	4	1	1	28.4	1.24	-0.0407277	99356.6	33118.9	1.129	333	0	1	1	3	1	1	1	2
81377	105	45042.7	1	2013-2014	Male	80	3	3	3	26.3	1.22	-0.109551	89430.1	29810	0.948	425	0	1	1	3	1	2	1	2
81382	118	12925.7	1	2013-2014	Male	71	1	3	3	29.4	1.63	-0.200617	32044.8	10681.6	1.027	321	0	1	2	3	1	2	1	1
81385	105	122806	1	2013-2014	Male	69	3	3	3	33.7	1.14	0.241293	248638	82879.5	1.987	308	0	1	2	3	1	2	1	2
81391	116	12037.7	2	2013-2014	Male	64	2	1	1	22.3	1.84	-0.319842	0	0	0.881	561	0	2	3	3	1	2	1	2
81427	106	24377.6	1	2013-2014	Male	52	1	1	1	26.3	1.32	-0.0855446	59161.5	19720.5	1.084	342	0	1	1	3	1	1	3	1
81430	109	129191	2	2013-2014	Male	62	3	3	3	34.7	1.03	0.446404	308493	102831	2.879	303	0	1	2	3	1	2	1	2
81452	106	87898.1	2	2013-2014	Male	60	3	3	3	27.1	1.73	-0.0885191	174518	58172.5	1.411	437	0	3	1	3	1	1	3	2
81484	116	72593.4	2	2013-2014	Male	32	3	3	2	52.6	0.85	0.510703	164883	54961.1	2.755	253	1	1	1	2	1	2	1	2
81486	105	60504.3	2	2013-2014	Male	74	3	3	3	27.7	1.32	-0.368525	120128	40042.8	0.565	490	0	1	2	3	1	2	2	2
81489	104	17752.6	2	2013-2014	Male	38	5	3	3	26.2	1.01	0.281461	37226.6	12408.9	1.931	322	0	1	1	3	1	1	1	2
81494	116	84053.5	1	2013-2014	Male	38	3	3	3	27.4	0.96	0.594185	194937	64979	3.771	429.78	0	2	2	3	1	1	3	2
81509	110	23652.3	2	2013-2014	Male	42	2	3	1	20.2	1.53	-0.354103	52292.6	17430.9	0.677	611	0	3	3	3	1	1	2	3
81519	116	76915.3	1	2013-2014	Male	58	3	3	3	25.8	1.01	0.252396	169221	56407	1.806	365.49	0	1	2	3	1	2	2	2
81524	104	10528.9	2	2013-2014	Male	73	4	1	2	24.4	0.91	0.220798	26202.3	8734.11	1.513	374	0	1	2	2	2	2	2	2
81563	112	57452.7	1	2013-2014	Male	25	3	3	3	24	1.09	0.353685	133244	44414.8	2.461	686.84	0	3	3	3	1	1	2	2
81564	117	11907.5	2	2013-2014	Male	50	5	1	1	24.7	1.03	-0.1213	24902.8	8300.94	0.779	423	0	1	2	3	1	1	1	2
81566	113	82201.4	1	2013-2014	Male	52	3	1	1	23.2	1.6	-0.359022	225905	75301.6	0.7	565	0	2	2	3	1	1	1	1
81578	113	111621	2	2013-2014	Male	60	3	3	3	31.7	1.27	-0.225282	221618	73872.7	0.756	267	1	1	2	3	2	2	2	2
81594	115	14193.8	1	2013-2014	Male	60	5	3	2	27	0.96	0.295796	26777.3	8925.76	1.897	357.35	0	1	1	3	1	1	1	2
81601	112	17374.4	2	2013-2014	Male	65	2	3	1	24.2	1.71	-0.245777	52367.1	17455.7	0.971	702	0	2	2	3	1	2	1	2
81605	111	34336.3	1	2013-2014	Male	43	1	2	3	25.4	1.42	-0.266927	84168.5	28056.2	0.768	388.12	0	2	1	3	1	1	1	1
81617	113	24705.6	2	2013-2014	Male	52	4	2	1	25.4	1.14	-0.0696856	59285.6	19761.9	0.971	521	0	3	3	2	2	2	1	3
81633	114	23078.3	2	2013-2014	Male	51	2	3	2	28.3	1.29	-0.0939742	51023.7	17007.9	1.039	486	0	1	3	3	1	1	3	1
81636	104	48904.3	2	2013-2014	Male	79	3	3	3	24.8	1.78	-0.104292	97097.1	32365.7	1.4	509	0	1	1	3	1	2	2	2
81642	113	89450.9	1	2013-2014	Male	39	3	2	2	24.1	1.09	0.542928	233814	77938	3.805	556.62	0	3	2	3	1	1	1	1
81698	113	67504.9	1	2013-2014	Male	31	3	3	2	29.2	1.14	-0.263813	176450	58816.6	0.621	464	0	1	2	3	1	2	3	2
81701	107	18570	1	2013-2014	Male	52	3	3	2	38.4	1.19	0.164753	39880.8	13293.6	1.739	344	0	1	2	3	1	2	1	1
81704	114	22263.7	2	2013-2014	Male	45	2	3	3	27	0.93	0.56274	49222.6	16407.5	3.398	285	1	1	1	3	1	1	3	1
81709	110	32044.7	2	2013-2014	Male	80	3	3	2	26.9	1.06	-0.173436	63623.2	21207.7	0.711	528	0	2	2	3	1	2	2	2
81741	105	27098.3	1	2013-2014	Male	43	2	2	1	26.5	1.99	-0.498136	71170.3	23723.4	0.632	448	0	1	2	3	1	1	1	2
81752	118	16837	2	2013-2014	Male	41	5	3	3	25.9	0.8	1.22294	35212.2	11737.4	13.367	255	1	1	2	3	1	1	1	1
81772	108	30056.2	1	2013-2014	Male	49	4	3	2	27.4	1.24	0.0492806	73676.8	24558.9	1.389	492.69	0	1	3	3	1	2	2	1
81781	106	32536.3	1	2013-2014	Male	50	1	2	1	27.8	1.45	-0.50623	78076.8	26025.6	0.452	583	0	1	3	3	2	1	3	2
81787	112	18659.9	1	2013-2014	Male	34	2	1	1	28.1	1.03	0.311651	59867.8	19955.9	2.111	408.7	0	1	1	3	1	1	1	1
81789	104	12919.2	2	2013-2014	Male	39	3	2	1	29.2	0.7	0.999317	0	0	6.989	369	0	3	3	3	1	1	1	2
81815	118	13274.9	1	2013-2014	Male	75	4	1	1	25.9	0.98	0.210717	30932.8	10310.9	1.592	427	0	1	1	1	1	1	1	2
81820	114	10104.4	2	2013-2014	Male	65	2	2	2	22.7	1.6	-0.538539	30455	10151.7	0.463	446	0	1	3	3	1	2	2	2
81824	115	70497	1	2013-2014	Male	78	3	2	2	25.3	1.68	-0.346787	138523	46174.4	0.756	549.84	0	1	2	3	1	1	1	2
81830	106	74069.2	2	2013-2014	Male	39	3	3	2	23.9	1.73	-0.437329	171781	57260.5	0.632	505	0	1	1	3	1	1	3	2
81833	104	58116.4	1	2013-2014	Male	72	3	3	3	24.5	1.19	-0.17792	114196	38065.3	0.79	461.27	0	1	2	3	1	2	3	2
81854	115	31552.5	1	2013-2014	Male	38	2	1	1	24.4	1.24	-0.27718	99592.7	33197.6	0.655	530.63	0	3	1	3	1	2	3	2
81865	105	27098.3	1	2013-2014	Male	42	2	3	3	35.4	1.42	-0.0953835	61999.7	20666.6	1.14	603	0	1	1	3	1	1	1	1
81886	106	35660.2	1	2013-2014	Male	47	4	3	3	44.6	0.75	0.926617	80714.7	26904.9	6.334	359	0	1	2	3	2	2	2	1
81887	110	15087.5	2	2013-2014	Male	80	3	1	1	27.3	1.03	0.20412	0	0	1.648	294	1	2	2	2	2	1	2	2
81899	107	26215.8	1	2013-2014	Male	55	1	1	2	28.3	0.88	0.507917	65845.7	21948.6	2.834	331	0	1	1	1	1	2	1	1
81903	115	19174.1	1	2013-2014	Male	30	5	3	3	23.8	1.16	0.421263	39084.7	13028.2	3.06	464.21	0	2	1	3	1	1	3	1
81923	114	20786.1	1	2013-2014	Male	35	2	2	2	28	1.34	-0.211178	65609.5	21869.8	0.824	424	0	1	3	3	1	2	3	1
81949	104	18521	2	2013-2014	Male	47	4	3	2	29.5	1.37	0.0527697	45400.4	15133.5	1.547	852	0	1	1	3	1	1	1	1
81950	110	24401.3	1	2013-2014	Male	52	2	3	3	28.5	1.29	0.278576	53948.6	17982.9	2.45	349	0	3	1	3	1	2	2	1
81952	118	74686.2	1	2013-2014	Male	56	5	3	3	25.2	1.19	0.153366	171142	57047.2	1.694	244	1	1	2	3	2	1	1	2
81954	109	92357.4	2	2013-2014	Male	23	3	2	3	34.4	1.29	-0.538881	241411	80470.4	0.373	225	1	1	1	3	1	1	1	2
81955	112	23218.8	1	2013-2014	Male	26	2	3	3	25.4	1.45	-0.330779	74494.3	24831.4	0.677	367.58	0	3	1	3	1	1	3	1
81997	116	11591.4	1	2013-2014	Male	80	3	3	1	30.2	1.5	-0.0781402	22776.5	7592.17	1.253	469.55	0	1	2	2	1	2	2	2
82001	110	64573.7	2	2013-2014	Male	50	3	1	2	27.4	1.45	-0.376038	142068	47356.1	0.61	302	0	1	1	3	1	1	3	2
82019	108	10162.7	2	2013-2014	Male	62	2	1	3	27.7	2.02	-0.446213	33135.2	11045.1	0.723	493	0	1	1	2	2	2	1	2
82020	113	120897	1	2013-2014	Male	41	3	3	3	28.5	1.4	-0.0640611	265985	88661.6	1.208	546.71	0	1	3	3	1	1	2	1
82026	112	10546.3	1	2013-2014	Male	68	2	2	2	41	1.4	-0.115528	34385.8	11461.9	1.073	228	1	1	2	2	2	1	1	1
82047	114	18992.3	1	2013-2014	Male	64	3	2	1	24.7	1.58	0.0766543	37318.9	12439.6	1.885	520	0	2	2	3	1	1	1	1
82056	108	9082.4	1	2013-2014	Male	76	4	3	2	34.4	1.27	0.116304	0	0	1.66	535.32	0	1	1	2	2	2	1	2
82068	109	36550.3	1	2013-2014	Male	44	1	1	2	30.1	1.16	0.20036	89595.6	29865.2	1.84	531	0	1	1	3	1	1	1	1
82087	115	129058	1	2013-2014	Male	47	3	2	2	30.8	0.88	0.389166	283940	94646.8	2.156	426.92	0	1	3	3	1	1	1	1
82093	112	18845.2	1	2013-2014	Male	36	3	1	1	24.8	1.14	0.439886	49259.1	16419.7	3.139	526.83	0	2	3	3	1	1	1	2
82107	109	96103.8	1	2013-2014	Male	43	3	2	2	31.8	0.93	0.263241	211437	70479.1	1.705	331.18	0	1	1	3	1	2	1	2
82110	113	33010.4	1	2013-2014	Male	27	3	1	1	21.2	0.78	0.504976	86285.2	28761.7	2.495	406.65	0	1	3	3	1	1	3	1
82126	104	13927.5	2	2013-2014	Male	56	4	3	3	23.5	1.71	-0.394777	31881.4	10627.1	0.689	403	0	1	2	3	1	1	2	2
82138	112	11014.3	1	2013-2014	Male	61	2	2	3	23.3	1.22	0.204342	25783.4	8594.45	1.953	319.4	0	1	2	2	1	2	1	2
82153	118	15398.5	1	2013-2014	Male	53	1	1	1	32.6	1.32	-0.0948585	45305.1	15101.7	1.061	403	0	1	3	3	2	1	1	1
82158	109	129140	2	2013-2014	Male	61	3	3	3	25	1.16	-0.00755314	253754	84584.5	1.14	580	0	1	1	3	1	1	1	2
82164	116	27746.4	2	2013-2014	Male	40	2	1	1	32.4	1.09	0.0605246	72872.6	24290.9	1.253	481	0	1	3	3	1	1	1	1
82171	114	18992.3	1	2013-2014	Male	64	3	2	1	23.9	1.03	0.0265769	37318.9	12439.6	1.095	450	0	1	2	3	1	2	1	1
82176	115	25990.1	1	2013-2014	Male	57	2	3	3	35.8	0.85	0.0821515	57461.4	19153.8	1.027	356.38	0	1	2	3	1	2	3	2
82184	109	16566.7	2	2013-2014	Male	72	3	2	1	27.5	0.78	0.567147	32892.3	10964.1	2.879	487	0	2	3	2	1	2	2	2
82190	118	16629.5	2	2013-2014	Male	45	1	1	2	22.2	1.5	-0.424043	38066.4	12688.8	0.565	343	0	1	2	3	1	1	1	1
82223	111	54864.6	1	2013-2014	Male	27	1	3	3	28.8	1.5	-0.324222	140252	46750.7	0.711	367.41	0	3	1	3	1	1	3	2
82243	105	62988.5	1	2013-2014	Male	32	3	3	1	26.1	1.99	-0.602497	164644	54881.5	0.497	497	0	1	2	3	1	1	3	1
82254	116	73171.7	1	2013-2014	Male	77	3	3	2	27.5	0.8	0.202761	145279	48426.3	1.276	431.91	0	1	2	3	1	1	1	2
82278	113	110248	1	2013-2014	Male	20	3	2	2	20.7	1.47	-0.23383	260730	86910	0.858	574.99	0	3	1	3	1	1	2	2
82282	115	18428.5	2	2013-2014	Male	34	3	1	1	24.9	1.06	0.0231359	42739.4	14246.5	1.118	424	0	1	1	3	1	1	2	1
82288	113	37215.1	1	2013-2014	Male	55	3	1	1	23.3	1.11	-0.236437	87939	29313	0.644	538.62	0	1	3	2	1	1	2	2
82290	107	42534.3	1	2013-2014	Male	43	1	1	2	31.4	1.22	-0.0469457	104264	34754.8	1.095	426	0	1	2	2	1	1	1	3
82295	109	40149.6	2	2013-2014	Male	80	3	2	2	24.1	1.4	0.00339898	78892.1	26297.4	1.411	412	0	1	2	2	1	1	1	2
82308	109	19326.5	2	2013-2014	Male	33	3	3	1	24.6	1.53	-0.0179654	50517.2	16839.1	1.468	485	0	1	3	3	1	1	1	1
82315	107	111439	2	2013-2014	Male	23	3	2	2	23.3	1.4	-0.224442	291288	97096.1	0.835	736	0	1	1	3	1	1	3	2
82321	104	84419	2	2013-2014	Male	59	3	3	3	22.9	4.47	-1.0928	199481	66493.8	0.361	503	0	1	2	3	1	2	3	1
82329	112	61757.5	1	2013-2014	Male	45	3	3	3	25.3	1.45	-0.108674	135872	45290.8	1.129	545.33	0	1	1	3	1	1	3	1
82335	115	114321	2	2013-2014	Male	52	3	3	2	32.9	0.85	0.263149	261963	87321.1	1.558	348	0	1	1	3	2	2	1	2
82351	110	7822.35	2	2013-2014	Male	65	2	1	1	24.9	2.4	-0.241277	23576.8	7858.95	1.377	803	0	2	3	3	1	2	2	2
82353	104	18781.5	1	2013-2014	Male	53	5	3	3	27.3	1.99	-0.413492	42276	14092	0.768	488.5	0	1	1	3	2	1	1	1
82363	109	16943.3	1	2013-2014	Male	38	3	3	1	38	0.59	1.28273	38483.7	12827.9	11.313	263	1	2	1	3	1	2	1	1
82397	108	22550.6	2	2013-2014	Male	33	3	2	1	29.2	1.32	-0.133355	58944.6	19648.2	0.971	425	0	2	3	3	1	1	1	2
82416	111	23286.2	2	2013-2014	Male	50	2	3	2	32.3	1.37	0.00221337	51483.2	17161.1	1.377	544	0	1	3	3	1	2	1	1
82423	104	16642.3	1	2013-2014	Male	56	2	2	2	30.2	1.14	-0.0453344	38076.8	12692.3	1.027	334.5	0	1	3	3	1	1	1	1
82426	109	57239	2	2013-2014	Male	24	1	2	1	23.9	1.42	-0.328814	144007	48002.4	0.666	649	0	3	1	3	1	1	1	1
82446	109	31873.3	2	2013-2014	Male	66	3	2	2	32.7	0.93	-0.00187196	93462.4	31154.1	0.926	333	0	1	2	2	2	2	1	1
82448	109	125680	2	2013-2014	Male	29	3	2	2	29.3	1.53	-0.49895	297226	99075.2	0.485	281	1	3	3	3	1	2	2	1
82449	118	21884.6	2	2013-2014	Male	42	1	2	1	32.5	0.75	0.777475	53645.8	17881.9	4.493	442	0	1	1	3	1	1	1	2
82461	115	23086	1	2013-2014	Male	47	3	2	2	30.7	0.98	0.0743536	67923.1	22641	1.163	614.73	0	2	2	3	2	1	1	3
82464	109	84725.9	2	2013-2014	Male	62	3	2	3	22.8	2.38	-0.832509	166482	55494.1	0.35	758	0	2	2	3	1	1	2	2
82477	109	20926.8	1	2013-2014	Male	34	3	1	1	31.5	0.88	0.675237	54700.2	18233.4	4.166	306	0	3	3	1	1	1	1	3
82479	104	23129.3	2	2013-2014	Male	27	5	2	2	22.6	1.42	-0.0133544	48501.4	16167.1	1.377	805	0	1	2	3	1	1	3	2
82487	118	43879.5	1	2013-2014	Male	21	1	3	2	20.8	1.14	0.281352	105872	35290.8	2.179	495	0	3	1	3	1	1	1	2
82488	110	101430	2	2013-2014	Male	63	3	3	3	25.5	1.81	-0.291068	201385	67128.4	0.926	536	0	1	2	3	1	1	1	2
82504	111	10747.2	2	2013-2014	Male	73	4	2	1	25.9	1.11	-0.0581037	25042.7	8347.57	0.971	1140	0	2	3	3	2	2	1	1
82542	111	13236	1	2013-2014	Male	66	1	1	1	27.6	1.32	-0.0345702	32814.1	10938	1.219	587.46	0	1	2	2	1	1	1	2
82566	113	82550	2	2013-2014	Male	70	3	3	3	27.7	0.93	0.144792	163899	54633	1.298	520	0	1	2	2	1	2	1	2
82569	115	32271.9	1	2013-2014	Male	46	3	2	1	28.7	1.22	0.314696	88689.1	29563	2.518	260	1	1	3	3	1	1	1	2
82570	107	9534.53	1	2013-2014	Male	80	2	1	1	24.3	1.16	0.0258001	22319.4	7439.81	1.231	533	0	2	2	1	1	2	2	2
82572	105	12023.3	1	2013-2014	Male	80	3	1	1	33.7	1.19	0.444019	23871.6	7957.22	3.308	291	1	2	2	2	1	2	1	3
82582	112	14632.5	1	2013-2014	Male	71	2	1	1	31.9	1.14	0.0963	34253.4	11417.8	1.423	440.87	0	1	2	2	1	1	1	1
82587	106	38840.4	2	2013-2014	Male	37	1	1	1	33	0.8	0.374977	93714.2	31238.1	1.897	281	1	1	1	3	1	1	1	2
82608	109	11523.9	1	2013-2014	Male	78	1	1	1	26.2	1.19	0.0776579	28569.4	9523.13	1.423	481	0	1	3	3	1	1	2	1
82611	117	15072.3	1	2013-2014	Male	33	5	3	3	28.5	0.98	0.670019	28963.1	9654.35	4.584	393	0	3	2	3	1	2	3	1
82618	113	102417	2	2013-2014	Male	45	3	3	2	33.1	1.09	0.205612	242010	80670.1	1.75	337	0	1	1	3	1	1	2	2
82637	106	34636.2	2	2013-2014	Male	80	3	2	2	37.3	1.45	-0.269831	68058.5	22686.2	0.779	156	1	1	2	3	1	1	1	2
82651	114	11075.3	2	2013-2014	Male	78	2	1	1	39.4	1.27	-0.310712	28045.9	9348.62	0.621	236	1	1	2	3	2	2	1	1
82675	109	57086.5	1	2013-2014	Male	71	3	3	2	23.2	1.16	-0.0528875	113342	37780.8	1.027	675	0	1	2	3	1	1	1	1
82685	109	107961	2	2013-2014	Male	47	3	2	2	33.1	0.98	0.484736	237525	79174.9	2.992	279	1	2	3	3	1	2	3	1
82691	108	37746.4	2	2013-2014	Male	29	3	1	1	29	0.75	1.39169	98664.5	32888.2	18.482	544	0	2	3	2	2	1	1	1
82692	106	16530.3	1	2013-2014	Male	39	3	3	1	19.9	1.45	-0.200422	0	0	0.914	554	0	3	3	3	1	1	1	1
82698	114	10795.4	1	2013-2014	Male	74	2	2	3	32.1	0.96	-0.173385	35198	11732.7	0.644	325	0	1	2	2	2	2	2	2
82718	112	18822	2	2013-2014	Male	34	3	3	2	18.2	1.03	0.0356046	43652.1	14550.7	1.118	764	0	1	3	3	1	1	3	1
82741	112	19926.4	2	2013-2014	Male	70	3	2	1	41.6	0.8	0.654778	0	0	3.613	196	1	3	1	3	2	2	1	2
82771	107	123055	2	2013-2014	Male	41	3	2	1	36.8	1.32	0.347034	290777	96925.6	2.935	621	0	1	3	3	1	1	2	2
82782	111	22032.1	1	2013-2014	Male	53	4	2	2	25.8	1.34	-0.0615251	53469.4	17823.1	1.163	602.79	0	3	3	3	1	1	2	1
82788	111	24874.6	1	2013-2014	Male	43	5	3	3	21.4	1.29	-0.0409216	52021.6	17340.5	1.174	480.25	0	1	1	3	1	1	2	2
82790	115	70117.2	1	2013-2014	Male	72	3	2	2	29.2	1.14	0.160052	139214	46404.8	1.648	432.96	0	1	1	3	1	1	2	2
82822	114	24802.5	1	2013-2014	Male	56	2	3	2	32.8	1.22	0.360798	63357.3	21119.1	2.8	353	0	1	2	2	2	2	2	3
82826	108	12744	2	2013-2014	Male	64	5	3	3	29.1	0.91	0.730179	24042.1	8014.04	4.889	236	1	1	1	3	1	1	3	2
82844	108	108639	2	2013-2014	Male	58	3	3	3	24.4	1.55	-0.318175	239017	79672.2	0.745	373	0	1	1	3	1	1	3	2
82849	108	23978.2	1	2013-2014	Male	80	3	2	3	25.8	0.7	0.377878	47607.6	15869.2	1.671	291.78	1	3	2	3	1	2	1	2
82854	109	11180	1	2013-2014	Male	68	1	1	1	31.9	1.45	-0.0440967	27716.9	9238.97	1.31	257	1	2	2	3	1	2	1	2
82876	118	8500.59	2	2013-2014	Male	80	5	2	1	28.6	1.19	0.150279	15488.5	5162.82	1.682	330	0	1	2	3	2	2	1	3
82881	104	57715.2	1	2013-2014	Male	70	3	3	3	26.1	0.96	-0.0054629	114591	38196.9	0.948	298	1	1	1	3	1	1	3	1
82889	115	35501.6	2	2013-2014	Male	66	3	3	1	31.7	1.29	0.192606	88266	29422	2.01	115.34	1	1	2	2	2	2	1	1
82906	113	68036.3	1	2013-2014	Male	72	3	1	2	19.8	1.91	-0.512395	135083	45027.6	0.587	712.38	0	1	3	3	1	1	1	2
82909	115	31430.7	2	2013-2014	Male	55	3	1	2	45.8	0.8	0.214181	72022.7	24007.6	1.31	250	1	1	1	3	2	2	1	1
82917	118	14010.3	1	2013-2014	Male	42	5	3	3	30.7	1.16	-0.20532	31536.4	10512.1	0.723	323	0	1	1	1	1	1	1	1
82925	104	22204.3	2	2013-2014	Male	38	5	3	3	28	0.98	0.133278	42667.9	14222.6	1.332	367	0	1	3	3	1	2	2	1
82953	113	135704	2	2013-2014	Male	68	3	3	3	17.7	1.97	-0.442597	266652	88883.9	0.711	381	0	1	1	3	1	1	3	2
82970	106	12965.9	1	2013-2014	Male	60	1	2	1	32	0.96	0.402799	29723.3	9907.75	2.427	614	0	1	1	3	1	1	1	3
82990	109	17409.5	1	2013-2014	Male	66	1	1	1	26.6	0.98	0.257483	46758.9	15586.3	1.773	525	0	1	2	2	2	1	2	2
82995	115	54552.7	1	2013-2014	Male	72	3	2	2	23.9	1.16	0.0296636	107193	35731.2	1.242	535.78	0	1	3	2	1	1	1	2
82998	114	9462.61	2	2013-2014	Male	61	2	1	2	30.7	1.11	-0.320228	28520.7	9506.88	0.531	273	1	1	2	3	1	2	1	1
82999	106	31224.5	2	2013-2014	Male	35	1	3	2	28.6	1.19	0.0377277	72746.4	24248.8	1.298	459	0	1	1	3	1	1	3	2
83005	104	44269.2	2	2013-2014	Male	72	3	3	3	31.3	0.98	0.0203444	87894.3	29298.1	1.027	483	0	2	2	3	1	2	2	2
83009	104	36321	1	2013-2014	Male	24	4	2	2	24	1.34	0.166037	84620.3	28206.8	1.964	508	0	3	1	3	1	1	1	2
83031	108	25330.2	1	2013-2014	Male	49	4	3	3	30.2	0.93	0.322219	61473.4	20491.1	1.953	317.28	0	1	1	3	1	1	1	2
83047	117	14615	2	2013-2014	Male	31	5	2	1	20.9	1.73	-0.255775	30647	10215.7	0.96	446	0	1	1	3	1	1	1	2
83048	113	103289	2	2013-2014	Male	48	3	2	3	32.1	1.27	-0.182117	244071	81357	0.835	525	0	2	1	3	1	2	2	1
83052	105	13351	2	2013-2014	Male	76	2	3	3	28.1	3.21	-0.874048	40240.4	13413.5	0.429	431	0	2	2	3	1	2	1	2
83058	110	26563.4	1	2013-2014	Male	27	5	3	3	22.4	1.45	-0.376038	55702.6	18567.5	0.61	892	0	1	3	3	1	1	3	2
83078	110	74327.1	2	2013-2014	Male	32	3	3	3	30.3	1.22	-0.317722	172380	57459.9	0.587	353	0	1	1	3	1	1	3	1
83081	113	38087.7	1	2013-2014	Male	41	3	1	1	42.1	1.66	-0.227997	112061	37353.6	0.982	641.97	0	1	2	3	2	2	1	2
83097	108	129742	2	2013-2014	Male	51	3	3	3	22.1	1.84	-0.632361	0	0	0.429	485	0	1	1	3	1	1	2	2
83104	117	12280.1	1	2013-2014	Male	59	5	3	3	22.7	1.42	0.393142	25682.1	8560.71	3.511	564	0	1	2	3	1	1	1	1
83110	111	57553.1	1	2013-2014	Male	34	1	2	2	32.2	1.11	0.036744	0	0	1.208	463.42	0	1	2	3	1	1	3	2
83114	104	70236.1	2	2013-2014	Male	69	3	1	2	28.8	1.91	-0.370943	138011	46003.6	0.813	426	0	3	2	3	1	1	2	2
83124	107	77746.9	2	2013-2014	Male	64	3	3	1	36.4	1.32	-0.261436	0	0	0.723	410	0	1	2	1	1	1	2	2
83138	111	37166.5	2	2013-2014	Male	54	2	3	3	30.7	0.96	0.394671	91742.9	30581	2.382	515	0	2	3	3	2	2	1	1
83146	108	17523.5	2	2013-2014	Male	67	4	1	2	28.8	1.03	0.13669	43443.4	14481.1	1.411	579	0	1	2	3	1	2	2	2
83147	112	12703.9	1	2013-2014	Male	73	3	1	1	39.4	1.19	0.0705811	30335.4	10111.8	1.4	262.57	1	1	1	3	2	1	1	2
83148	105	26638.3	2	2013-2014	Male	54	2	1	1	22.9	1.68	-0.19471	60947.3	20315.8	1.073	274	1	2	3	3	1	2	3	1
83152	114	24784.6	2	2013-2014	Male	27	2	3	2	26.4	0.57	-0.0500111	79518.1	26506	0.508	791	0	3	3	3	1	1	3	1
83153	107	28680	1	2013-2014	Male	20	5	3	1	18.6	1.47	0.0757207	60141.1	20047	1.75	632	0	3	3	3	1	1	1	3
83158	106	48520.4	2	2013-2014	Male	38	3	3	3	23.3	1.27	0.181979	110206	36735.2	1.931	397	0	1	2	3	1	1	2	2
83172	118	28342.4	1	2013-2014	Male	23	1	1	1	28.7	0.93	0.291111	0	0	1.818	336	0	3	2	3	1	1	3	1
83179	112	13174.5	1	2013-2014	Male	64	2	3	3	32.3	1.11	0.365286	0	0	2.574	106.22	1	1	2	3	2	2	1	2
83192	107	34076.3	2	2013-2014	Male	57	1	3	1	32.5	1.11	0.0487986	85588.8	28529.6	1.242	284	1	2	2	2	1	1	1	2
83212	111	34003.4	1	2013-2014	Male	45	1	1	1	29.6	1.27	-0.0511098	82522.2	27507.4	1.129	503.97	0	1	1	3	1	1	1	2
83233	109	27368.1	1	2013-2014	Male	51	5	3	1	19.5	1.45	-0.0916999	0	0	1.174	1130	0	2	3	2	1	2	2	2
83241	113	24705.6	2	2013-2014	Male	51	4	3	1	32.7	0.83	0.363997	60560.8	20186.9	1.919	298	1	2	2	3	2	1	1	2
83244	112	43474	2	2013-2014	Male	80	3	3	2	20.9	1.29	-0.350167	108190	36063.2	0.576	323	0	2	2	1	2	1	1	2
83271	105	62347.3	1	2013-2014	Male	21	3	1	2	24.9	1.37	-0.376298	0	0	0.576	275	1	1	2	3	1	1	1	1
83277	105	26710.1	2	2013-2014	Male	51	2	1	1	22.7	1.63	-0.460139	59053.3	19684.4	0.565	406	0	3	3	3	1	2	3	2
83334	116	23048.3	1	2013-2014	Male	27	2	2	1	25.6	0.93	0.214502	73947.4	24649.1	1.524	400.21	0	1	1	3	1	1	1	2
83358	112	24388.2	1	2013-2014	Male	37	2	3	3	36.9	1.27	0.113153	78246.2	26082.1	1.648	801.14	0	3	1	3	1	1	1	1
83360	110	69347.6	2	2013-2014	Male	25	3	3	2	21.9	1.42	-0.196601	181266	60422.1	0.903	465	0	3	2	3	1	1	3	1
83364	107	31652.9	1	2013-2014	Male	46	1	3	1	33.7	1.06	0.031599	76817.8	25605.9	1.14	390	0	1	2	3	1	1	2	1
83382	110	104665	1	2013-2014	Male	44	3	3	3	27.1	1.53	-0.163502	230272	76757.4	1.05	547	0	1	1	3	1	1	2	2
83396	112	24036.5	1	2013-2014	Male	21	5	1	1	16.7	1.32	-0.304333	48981.3	16327.1	0.655	559.94	0	3	3	3	1	1	1	2
83436	114	9073.79	1	2013-2014	Male	76	1	1	2	24.1	1.45	-0.108674	24370.7	8123.55	1.129	614	0	1	1	2	2	2	1	3
83438	108	23157.3	2	2013-2014	Male	57	2	3	2	28.3	1.5	-0.215145	51198.4	17066.1	0.914	463	0	1	1	3	1	2	2	3
83450	118	7584.11	1	2013-2014	Male	68	4	1	1	29.4	1.81	-0.231963	17672.2	5890.75	1.061	339	0	1	1	1	1	1	2	1
83465	111	79406.1	2	2013-2014	Male	24	3	1	1	25.1	1.99	-0.741346	207558	69186	0.361	676	0	3	2	3	1	1	3	2
83476	118	33687.1	2	2013-2014	Male	22	1	3	1	23	0.91	0.484534	81205.9	27068.6	2.777	653	0	3	3	3	1	1	2	1
83477	116	23048.3	1	2013-2014	Male	20	2	3	3	25.3	1.55	-0.20806	73947.4	24649.1	0.96	440.51	0	3	1	3	1	2	3	1
83487	107	90498.7	1	2013-2014	Male	33	3	3	2	27	1.09	-0.139799	236553	78850.9	0.79	245	1	1	1	3	1	1	1	2
83507	108	19765.3	1	2013-2014	Male	50	4	3	1	27.5	1.24	0.202365	58153.2	19384.4	1.976	284.5	1	1	3	3	2	1	1	2
83533	116	10336.2	2	2013-2014	Male	63	2	2	3	28.4	1.78	-0.114969	26174.3	8724.76	1.366	216	1	1	2	3	2	2	1	2
83540	112	18845.2	1	2013-2014	Male	30	3	1	1	26.9	0.96	0.684247	49259.1	16419.7	4.64	458.85	0	3	3	3	1	1	1	2
83543	114	12686.6	1	2013-2014	Male	71	2	2	1	22.7	1.14	0.17482	29698.1	9899.38	1.705	335	0	2	2	3	1	2	1	2
83544	118	6107.17	2	2013-2014	Male	68	1	2	1	29.6	0.91	0.183661	15198.4	5066.12	1.389	201	1	2	2	3	2	2	2	1
83553	116	46190.1	1	2013-2014	Male	71	5	3	3	36.1	1.37	0.068213	91708.3	30569.4	1.603	168.25	1	1	2	3	1	2	1	2
83554	108	62781.5	1	2013-2014	Male	49	5	1	2	31.3	1.06	-0.264883	148352	49450.7	0.576	289.63	1	1	1	1	1	1	1	1
83557	114	15106.1	2	2013-2014	Male	61	2	3	3	26.5	1.45	-0.400946	38253.3	12751.1	0.576	313	0	1	2	3	2	2	2	1
83575	115	31416.5	2	2013-2014	Male	20	2	1	1	22.6	1.6	-0.259144	99163.5	33054.5	0.881	579	0	3	3	3	1	2	3	1
83580	114	82927.9	1	2013-2014	Male	28	3	2	1	29.8	1.19	-0.103807	192327	64108.9	0.937	627	0	2	3	3	1	1	2	1
83585	113	25003.3	1	2013-2014	Male	43	3	3	1	37.3	1.22	0.344682	55009.6	18336.5	2.698	364.09	0	1	2	3	2	2	1	2
83586	107	21176.1	2	2013-2014	Male	50	3	3	1	21.9	0.93	0.0884219	46589.3	15529.8	1.14	575	0	1	1	3	1	1	2	2
83589	110	119202	1	2013-2014	Male	59	3	3	3	26.6	1.11	0.0791812	262256	87418.5	1.332	846	0	1	2	3	1	2	2	2
83604	104	6858.05	2	2013-2014	Male	60	5	1	3	24.5	1.16	0.0258001	12938	4312.66	1.231	369	0	1	2	3	1	1	1	2
83612	105	59490.8	2	2013-2014	Male	72	3	3	3	30.5	1.09	0.112101	116897	38965.5	1.411	443	0	1	2	3	1	2	1	1
83613	105	62347.3	1	2013-2014	Male	23	3	1	2	23.8	1.22	-0.0042929	144596	48198.7	1.208	462	0	3	3	3	1	1	3	2
83618	113	38829.8	2	2013-2014	Male	40	4	2	3	29.4	0.93	0.0137883	88885	29628.3	0.96	381	0	1	3	3	1	1	1	1
83619	104	84369.7	1	2013-2014	Male	31	3	3	3	26.7	1.42	-0.131099	195670	65223.4	1.05	395	0	1	1	3	1	1	3	2
83627	115	33276.8	2	2013-2014	Male	49	3	2	2	28.5	1.19	-0.17792	91450.9	30483.6	0.79	560	0	2	3	3	1	1	1	2
83633	114	100525	1	2013-2014	Male	45	3	3	3	29.7	1.37	0.366252	237540	79180.1	3.184	268	1	1	3	3	1	2	1	2
83637	106	36253.1	1	2013-2014	Male	40	1	2	2	48	0.91	0.13508	82986.6	27662.2	1.242	359	0	1	1	2	1	2	1	2
83638	105	24769.5	2	2013-2014	Male	80	3	3	3	24.2	2.28	-0.259984	49178.6	16392.9	1.253	73.3	1	1	2	3	1	2	1	2
83655	109	134587	2	2013-2014	Male	41	3	1	3	48.1	0.78	0.315809	395978	131993	1.614	142	1	1	2	3	2	1	1	1
83692	114	9696.54	2	2013-2014	Male	68	2	2	1	19.1	1.66	-0.56497	29225.7	9741.91	0.452	763	0	3	3	3	1	1	1	1
83712	115	38231.5	2	2013-2014	Male	61	3	1	2	30	0.83	0.419179	75906.7	25302.2	2.179	357	0	1	1	3	1	2	1	2
83723	109	11180	1	2013-2014	Male	61	1	1	3	33.1	1.27	-0.038224	27822.6	9274.21	1.163	307	0	1	1	3	2	1	2	1
83733	125	25282.4	1	2015-2016	Male	53	3	2	2	30.8	1.63	0.00792048	54722.3	18240.8	1.66	505	0	2	3	3	1	1	1	2
83734	131	12575.8	1	2015-2016	Male	78	3	2	2	28.8	0.78	0.59035	25471.1	8490.36	3.037	104	1	1	2	2	2	2	1	2
83741	128	39353.3	2	2015-2016	Male	22	2	3	2	28	1.24	-0.20806	108751	36250.4	0.768	543	0	3	3	3	1	1	3	1
83750	125	97002	1	2015-2016	Male	45	5	1	2	24.1	1.29	-0.341952	221987	73995.8	0.587	964	0	3	2	3	1	1	2	2
83755	126	13991.6	1	2015-2016	Male	67	2	3	2	28.8	1.47	-0.132288	30433.2	10144.4	1.084	704	0	2	1	3	2	2	2	2
83789	132	181461	1	2015-2016	Male	66	3	3	3	34	0.85	0.313619	331748	110583	1.75	301	0	1	1	3	1	2	2	2
83790	126	32402.2	2	2015-2016	Male	56	3	1	1	24.4	1.19	0.436604	70673.1	23557.7	3.252	550	0	1	3	1	2	1	1	2
83813	130	127926	1	2015-2016	Male	24	3	3	2	26.9	1.09	-0.0924506	345203	115068	0.881	763	0	2	2	3	1	1	3	2
83816	126	73364	1	2015-2016	Male	27	3	3	1	18.6	1.09	0.0870777	197970	65990.1	1.332	738	0	1	1	3	1	1	2	3
83820	132	57057.1	2	2015-2016	Male	70	3	3	3	27	1.22	-0.277474	104312	34770.7	0.644	517	0	1	2	3	1	1	2	1
83834	131	12267.5	2	2015-2016	Male	69	2	2	1	28.2	1.42	-0.218801	29599.4	9866.47	0.858	475	0	3	2	3	1	1	2	1
83844	121	33012.5	1	2015-2016	Male	27	1	1	2	23.1	1.19	-0.00996725	81861.8	27287.3	1.163	1070	0	1	1	3	1	1	2	2
83849	127	11258.8	1	2015-2016	Male	71	4	3	2	27.6	0.91	-0.303903	26024	8674.68	0.452	112	1	1	3	2	2	2	2	1
83860	125	22668.6	2	2015-2016	Male	41	2	3	3	40.7	1.16	0.0600462	48246.1	16082	1.332	356	0	1	3	3	1	1	1	2
83863	120	25463.4	1	2015-2016	Male	35	1	2	2	31.1	0.85	0.281702	62263.7	20754.6	1.626	520	0	1	1	3	1	1	1	2
83886	123	18906.1	2	2015-2016	Male	74	3	3	2	27.2	2.04	-0.302736	41122.7	13707.6	1.016	343	0	1	2	3	2	2	3	2
83894	133	14849.6	2	2015-2016	Male	60	2	2	1	19.7	3.34	-0.808579	42005.3	14001.8	0.519	266	1	1	3	3	1	1	1	2
83898	127	197998	2	2015-2016	Male	55	3	3	2	25	0.78	0.809905	453114	151038	5.035	230	1	1	2	3	1	1	2	2
83908	120	22813	2	2015-2016	Male	51	2	2	2	24.7	2.12	-0.344065	50577.1	16859	0.96	347	0	1	1	3	1	1	1	1
83954	123	120077	2	2015-2016	Male	53	3	2	3	25.9	1.71	-0.557218	243644	81214.5	0.474	881	0	1	3	3	1	2	3	1
83987	121	9350.34	1	2015-2016	Male	68	1	1	1	30.5	0.98	0.299476	21612.7	7204.23	1.953	411	0	1	3	3	2	2	1	3
83988	122	43018.9	2	2015-2016	Male	21	1	2	2	33	1.53	-0.223745	105191	35063.6	0.914	438	0	3	3	3	1	1	3	2
83995	129	24624.1	2	2015-2016	Male	43	2	3	3	43.2	1.5	-0.051587	54489.1	18163	1.332	344	0	1	1	3	1	1	2	1
84039	125	37744.1	1	2015-2016	Male	36	3	1	2	28.2	1.01	0.232971	109414	36471.4	1.727	400	0	1	1	3	1	1	1	2
84042	131	12320.3	1	2015-2016	Male	75	3	1	2	19.3	1.76	-0.210483	23894.9	7964.98	1.084	525	0	1	2	3	1	1	1	2
84070	119	105159	1	2015-2016	Male	40	3	3	3	29.4	1.91	-0.495704	227181	75726.9	0.61	436	0	3	3	3	1	1	2	1
84087	133	18550.2	1	2015-2016	Male	36	5	3	3	22.6	2.12	-0.660755	45034.2	15011.4	0.463	587	0	1	2	3	1	1	3	2
84089	131	23398.8	2	2015-2016	Male	53	3	3	2	23.3	1.68	-0.77506	50549.6	16849.9	0.282	885	0	2	3	3	2	2	2	2
84101	127	45839.2	2	2015-2016	Male	80	3	3	3	34.6	1.06	0.0141083	89056.3	29685.4	1.095	153	1	1	2	3	1	2	3	2
84109	130	130247	1	2015-2016	Male	66	3	3	3	27.3	1.09	0.284793	238119	79373	2.1	489	0	1	2	3	1	2	2	1
84129	132	20556.7	2	2015-2016	Male	80	5	1	1	20.3	2.56	-0.549102	52231.8	17410.6	0.723	857	0	1	3	3	2	2	1	1
84142	131	80641.1	1	2015-2016	Male	24	3	2	3	32.8	1.03	0.170148	196623	65541.1	1.524	337	0	3	1	3	1	1	1	1
84165	133	27801.3	1	2015-2016	Male	57	1	1	2	31.1	2.64	-0.471239	58233	19411	0.892	685	0	1	2	3	1	2	1	2
84169	125	19747.9	2	2015-2016	Male	43	5	3	2	42.4	0.91	0.0936525	46290.7	15430.2	1.129	325	0	1	1	3	1	2	1	1
84173	127	21710.5	1	2015-2016	Male	52	1	2	2	49	1.06	0.203608	46264.8	15421.6	1.694	220	1	1	2	3	2	2	2	2
84178	132	29156.9	2	2015-2016	Male	80	3	1	2	29.4	0.91	0.0936525	62132.8	20710.9	1.129	435	0	1	2	3	2	2	1	3
84181	132	27036.8	1	2015-2016	Male	35	2	2	1	30.4	0.78	0.246839	71861.5	23953.8	1.377	430	0	1	3	3	1	1	1	1
84195	126	20474.3	2	2015-2016	Male	45	2	3	2	31.6	1.47	-0.358431	45306.4	15102.1	0.644	362	0	2	1	2	1	1	1	2
84196	121	16148.7	2	2015-2016	Male	32	5	1	2	23.5	1.32	-0.261436	39204	13068	0.723	704	0	1	3	3	1	1	1	1
84197	127	204991	2	2015-2016	Male	59	3	3	3	35.4	0.93	0.540585	442851	147617	3.229	447	0	1	1	3	1	1	1	2
84201	130	15916.9	1	2015-2016	Male	78	3	1	1	23.7	1.53	-0.29933	27384.4	9128.13	0.768	245	1	2	3	3	1	1	1	3
84218	123	93455.7	1	2015-2016	Male	56	3	3	3	23.6	0.98	0.353755	213872	71290.6	2.213	357	0	1	3	3	1	2	2	1
84219	130	143340	1	2015-2016	Male	31	3	1	2	48.9	0.91	0.257916	415520	138507	1.648	196	1	1	1	3	1	2	3	2
84226	130	15166.2	2	2015-2016	Male	64	2	2	1	25	0.98	0.0572157	30983.2	10327.7	1.118	761	0	1	3	3	2	2	2	2
84239	126	95771.5	1	2015-2016	Male	74	3	3	3	26.9	1.89	-0.732394	208312	69437.4	0.35	253	1	1	1	3	2	1	2	2
84251	126	29900.5	2	2015-2016	Male	20	2	1	2	22.2	1.91	-0.750834	92376.9	30792.3	0.339	1170	0	3	1	3	1	1	3	1
84256	126	28074.3	2	2015-2016	Male	63	3	1	2	19.9	2.12	-0.565913	54542.8	18180.9	0.576	525	0	1	2	3	1	2	1	1
84265	129	7898.14	2	2015-2016	Male	76	1	1	1	27.7	1.58	-0.141752	20049.2	6683.07	1.14	210	1	1	3	2	1	2	2	2
84269	126	69325.7	2	2015-2016	Male	26	5	3	1	22.1	1.27	-0.170316	187073	62357.7	0.858	494	0	1	3	3	1	1	3	2
84287	132	37056.2	2	2015-2016	Male	34	3	2	1	25.6	1.63	-0.36709	105926	35308.6	0.7	756	0	1	3	3	1	1	2	2
84299	130	172439	2	2015-2016	Male	51	3	3	3	35	0.78	0.637721	372528	124176	3.387	580	0	1	2	3	1	1	1	2
84315	127	11217.1	2	2015-2016	Male	60	4	3	3	33.4	1.01	0.181787	26556.3	8852.11	1.535	652	0	1	2	3	1	1	2	2
84353	132	14705.4	2	2015-2016	Male	54	5	3	1	28.7	0.78	0.606216	31336.9	10445.6	3.15	366	0	1	3	3	2	2	2	2
84357	120	40926.3	1	2015-2016	Male	25	1	3	3	19.3	1.81	-0.318659	94470.7	31490.2	0.869	706	0	3	1	3	1	1	3	3
84375	122	9810.09	1	2015-2016	Male	60	1	1	1	26.7	1.32	-0.351936	20905.2	6968.39	0.587	778	0	1	1	3	2	2	2	2
84376	121	19443.2	1	2015-2016	Male	55	1	3	2	33	1.47	0.272804	43276.5	14425.5	2.755	828	0	3	1	3	1	1	2	2
84384	130	27103.9	2	2015-2016	Male	34	5	3	3	27.3	0.91	0.383776	65800	21933.3	2.202	572	0	1	1	1	1	1	1	2
84390	133	22209.5	2	2015-2016	Male	33	4	2	1	21.8	1.24	-0.316721	54307.3	18102.4	0.598	319	0	1	1	3	1	1	2	1
84398	133	86229.8	2	2015-2016	Male	38	3	2	2	27.2	0.93	0.263241	210250	70083.3	1.705	303	0	2	3	3	1	1	3	2
84404	132	111596	2	2015-2016	Male	31	3	3	2	39.5	1.19	0.110561	318998	106333	1.535	330	0	1	1	3	1	1	3	2
84424	125	35122.4	1	2015-2016	Male	69	3	3	2	33.5	1.06	0.252761	83804.3	27934.8	1.897	278	1	2	1	3	2	2	1	1
84431	120	25182	1	2015-2016	Male	46	1	1	2	25.2	1.11	0.240459	53662.5	17887.5	1.931	406	0	1	2	3	2	1	3	2
84443	130	32906.1	1	2015-2016	Male	64	5	3	2	33.8	0.75	0.781899	81504.4	27168.1	4.539	190	1	1	3	3	2	2	1	2
84475	126	49415.1	2	2015-2016	Male	25	3	2	2	27.4	1.16	0.342423	141254	47084.7	2.552	404	0	1	3	3	1	1	3	2
84481	128	12178.9	1	2015-2016	Male	72	1	1	1	29.6	0.93	0.00325664	28833.3	9611.11	0.937	427	0	1	2	3	1	1	1	2
84545	132	101310	2	2015-2016	Male	47	3	3	3	30	1.14	-0.171544	218864	72954.8	0.768	704	0	2	1	3	2	1	1	2
84550	130	60341.5	1	2015-2016	Male	29	3	2	1	30.8	0.91	-0.414973	172487	57495.8	0.35	760	0	1	3	3	1	2	1	2
84551	127	9033.44	1	2015-2016	Male	73	1	1	1	26.3	0.96	-0.0265835	21386.6	7128.85	0.903	353	0	1	2	1	1	1	2	2
84593	122	51658	1	2015-2016	Male	40	3	3	2	24.1	1.16	0.181301	111599	37199.7	1.761	468	0	2	2	3	1	1	2	2
84608	127	14028.7	2	2015-2016	Male	70	4	3	3	44.4	1.14	0.210736	33212.8	11070.9	1.852	285	1	2	2	3	1	1	2	2
84622	131	12734.2	2	2015-2016	Male	80	2	1	2	29.9	2.04	-0.677173	29383.9	9794.65	0.429	591	0	1	2	1	2	1	1	1
84626	133	42718.8	1	2015-2016	Male	43	4	3	3	37.2	0.91	0.303172	108275	36091.8	1.829	565	0	2	1	3	1	2	3	2
84675	132	28034.6	1	2015-2016	Male	33	5	3	3	23.4	1.34	-0.0656523	68059.4	22686.5	1.152	380	0	1	1	3	2	1	3	2
84694	130	130693	1	2015-2016	Male	58	3	3	3	28.4	1.37	0.0198286	282342	94114	1.434	505	0	1	1	3	1	1	1	2
84702	124	37644.9	1	2015-2016	Male	47	4	3	2	22.5	1.84	-0.426599	88759.6	29586.5	0.689	591	0	1	2	3	1	1	3	1
84712	125	22046.2	1	2015-2016	Male	34	2	1	1	25.9	1.55	-0.324636	64537.3	21512.4	0.734	448	0	3	3	3	1	1	1	3
84717	126	22116	1	2015-2016	Male	50	2	1	1	22.9	1.86	-0.50909	51917.9	17306	0.576	954	0	2	3	3	1	1	1	1
84735	124	40490.2	2	2015-2016	Male	59	3	3	2	24.2	1.84	-0.0569143	99609.3	33203.1	1.614	449	0	2	3	3	1	2	1	1
84748	125	35823.2	2	2015-2016	Male	22	4	3	3	32.5	0.98	0.171935	87595.7	29198.6	1.456	483	0	1	1	3	1	1	1	2
84751	126	145750	1	2015-2016	Male	54	3	3	2	32.3	1.4	-0.337242	314870	104957	0.644	331	0	3	1	2	1	1	1	3
84753	123	32112.2	2	2015-2016	Male	33	3	1	2	31.1	2.15	-0.95769	91793.4	30597.8	0.237	727	0	1	3	3	1	1	2	2
84764	121	23434.7	2	2015-2016	Male	41	5	3	3	27.2	1.4	-0.294258	68361.6	22787.2	0.711	612	0	1	2	3	1	1	3	2
84771	120	17746.2	1	2015-2016	Male	31	5	3	2	25.5	0.8	0.377488	43082.4	14360.8	1.908	443	0	1	1	3	1	1	1	2
84775	129	33035.2	1	2015-2016	Male	28	2	3	2	24.6	1.24	0.019853	91291.6	30430.5	1.298	690	0	3	1	3	1	1	3	3
84776	123	16743.4	1	2015-2016	Male	47	2	3	2	23.4	1.42	-0.667989	35679.9	11893.3	0.305	441	0	1	3	3	2	1	1	2
84793	130	76544.8	1	2015-2016	Male	28	3	3	2	25.6	0.8	0.217813	206554	68851.3	1.321	456	0	1	1	3	1	1	2	2
84804	126	11383.1	2	2015-2016	Male	71	2	2	3	23.2	1.78	-0.412201	33982.7	11327.6	0.689	687	0	1	1	2	2	1	1	1
84808	129	22940.8	1	2015-2016	Male	45	5	3	3	22.2	1.58	-0.259637	66920.9	22307	0.869	818	0	1	2	3	1	1	2	1
84817	127	11258.8	1	2015-2016	Male	75	1	3	3	26.5	1.45	-0.194757	26655.1	8885.04	0.926	248	1	2	3	3	1	1	3	2
84820	133	28078.2	2	2015-2016	Male	44	2	3	3	34.3	1.24	0.0310825	65817.7	21939.2	1.332	304	0	1	1	3	1	1	3	2
84831	132	25179.9	2	2015-2016	Male	54	1	1	1	30.1	1.09	0.316297	56151.4	18717.1	2.258	380	0	2	3	1	2	1	1	1
84842	132	27674	1	2015-2016	Male	50	1	2	1	31	1.24	-0.27718	62188.8	20729.6	0.655	358	0	1	2	3	1	1	1	2
84872	121	26545.6	1	2015-2016	Male	32	1	1	2	27.9	1.01	0.131129	64909.9	21636.6	1.366	513	0	3	2	2	1	1	1	2
84896	119	11233.6	1	2015-2016	Male	22	5	2	1	23.2	1.66	-0.203493	25793.7	8597.89	1.039	626	0	3	1	3	1	1	2	1
84917	124	41203.4	2	2015-2016	Male	32	1	1	1	32.4	0.91	0.372386	104335	34778.4	2.145	491	0	3	3	2	1	1	1	3
84920	121	22979.7	1	2015-2016	Male	35	2	1	1	26.4	1.99	-0.382926	67270	22423.3	0.824	527	0	1	1	3	1	1	3	2
84926	131	23769.4	1	2015-2016	Male	40	3	2	1	37.7	1.42	-0.314069	49389.1	16463	0.689	151	1	1	3	3	1	1	1	2
84940	132	20693.4	1	2015-2016	Male	52	5	3	3	24.5	1.19	0.0776579	60364.9	20121.6	1.423	317	0	1	1	3	1	1	3	1
84967	125	67096	1	2015-2016	Male	76	3	3	2	33.3	1.27	-0.0780883	122665	40888.4	1.061	411	0	1	2	3	1	2	1	2
84970	125	24177.6	1	2015-2016	Male	51	4	1	1	34.3	1.14	-0.0218756	48758.2	16252.7	1.084	471	0	3	3	3	2	2	2	2
84976	131	29519.6	1	2015-2016	Male	31	3	1	1	30.5	0.52	0.788468	84382.3	28127.4	3.195	356	0	1	3	1	1	1	1	3
85007	130	39930.4	1	2015-2016	Male	47	3	3	2	26.8	0.83	0.612145	91379.9	30460	3.398	454	0	2	3	3	1	1	1	1
85042	120	40326.7	1	2015-2016	Male	23	1	1	1	25.1	1.58	-0.108399	93981.7	31327.2	1.231	543	0	1	2	3	1	2	2	2
85043	130	25610.7	1	2015-2016	Male	26	2	3	1	29.8	1.45	-0.140179	54576.1	18192	1.05	477	0	1	3	3	2	2	3	2
85049	127	17285.1	1	2015-2016	Male	52	2	3	3	38.5	0.44	0.896376	40517.8	13505.9	3.466	298	1	1	2	3	1	1	3	1
85052	124	22930.7	2	2015-2016	Male	34	2	2	2	34.4	1.34	-0.310863	59633.6	19877.9	0.655	426	0	3	3	1	1	2	2	1
85057	122	160571	1	2015-2016	Male	67	3	3	3	27	1.4	-0.102373	293556	97852	1.106	448	0	1	1	2	1	1	2	2
85064	130	15916.9	1	2015-2016	Male	70	3	2	1	35.1	1.37	-0.101691	30923.4	10307.8	1.084	164	1	1	2	2	1	2	1	1
85067	126	46937.6	1	2015-2016	Male	80	3	3	3	29.8	1.32	-0.198887	85811.6	28603.9	0.835	393	0	1	2	3	1	1	2	2
85092	119	142066	1	2015-2016	Male	26	3	3	3	19.9	1.47	-0.245631	383360	127787	0.835	769	0	3	3	3	1	1	3	2
85103	128	27369.9	1	2015-2016	Male	51	1	3	3	45.6	1.66	-0.427016	57150.3	19050.1	0.621	436	0	1	2	2	1	2	1	1
85106	128	10240	1	2015-2016	Male	64	1	1	2	26.5	1.22	0.0701893	24429.8	8143.27	1.434	685	0	1	2	3	1	1	1	2
85107	127	57063.2	2	2015-2016	Male	24	4	1	1	25.1	0.8	0.221414	139532	46510.8	1.332	411	0	3	3	3	1	1	1	2
85113	131	27764.6	2	2015-2016	Male	21	2	2	2	27.3	1.29	0.0625966	81277.2	27092.4	1.49	486	0	3	3	3	1	1	3	2
85117	126	50473.5	1	2015-2016	Male	37	3	3	2	33.8	1.55	-0.00734673	136201	45400.4	1.524	435	0	2	3	3	1	2	3	1
85128	124	142474	2	2015-2016	Male	65	3	3	3	22.2	1.73	-0.437329	260471	86823.8	0.632	412	0	1	1	3	1	1	3	2
85169	119	13233.6	1	2015-2016	Male	54	5	1	2	27.7	0.91	0.43611	39148.3	13049.4	2.484	243	1	1	2	3	1	1	1	1
85215	132	16724.6	1	2015-2016	Male	65	2	2	1	21.9	1.58	-0.5662	35639.8	11879.9	0.429	448	0	2	2	3	2	2	3	3
85217	133	14962.1	1	2015-2016	Male	31	5	2	2	30.6	1.32	0.119726	34354.6	11451.5	1.739	522	0	1	3	3	1	1	1	2
85234	124	41759.3	1	2015-2016	Male	32	4	3	1	32.2	0.91	0.303172	90429.1	30143	1.829	386	0	1	3	3	1	2	1	2
85253	124	25960.7	1	2015-2016	Male	57	4	3	2	24.2	0.75	0.46992	57892.6	19297.5	2.213	316	0	1	1	3	1	1	1	1
85257	130	27667.7	2	2015-2016	Male	59	3	2	2	36.8	1.09	0.152064	55658.2	18552.7	1.547	976	0	1	3	2	2	2	1	1
85259	131	28456.1	1	2015-2016	Male	38	3	2	1	25	1.55	0.131888	71503.2	23834.4	2.1	599	0	2	3	3	1	2	1	1
85304	130	16665	2	2015-2016	Male	68	2	2	2	27	1.27	-0.310712	41796.8	13932.3	0.621	689	0	1	2	2	1	2	1	2
85324	122	47789.4	2	2015-2016	Male	48	3	3	2	23.5	0.98	0.291849	103242	34413.9	1.919	439	0	2	2	3	1	2	3	2
85332	124	8253.28	1	2015-2016	Male	62	4	3	2	24.6	1.37	-0.579213	18295.8	6098.61	0.361	407	0	1	2	3	1	2	1	2
85334	131	74005.2	1	2015-2016	Male	49	3	3	2	22.4	1.84	-0.910709	169360	56453.2	0.226	326	0	1	1	3	1	1	1	1
85335	131	12334	1	2015-2016	Male	79	3	1	2	29.4	1.06	0.103093	31468.3	10489.4	1.344	256	1	1	3	2	2	1	1	2
85366	123	20633.2	1	2015-2016	Male	32	4	2	1	36.6	0.88	0.125185	55866.6	18622.2	1.174	369	0	1	3	3	1	1	1	1
85369	130	115083	1	2015-2016	Male	31	3	3	2	33.7	1.4	-0.230201	310548	103516	0.824	545	0	1	1	3	1	1	3	2
85406	124	9409.84	1	2015-2016	Male	71	1	2	2	27.2	1.37	-0.0349735	21750.2	7250.07	1.264	459	0	1	3	3	2	1	2	2
85419	126	28415	1	2015-2016	Male	32	5	3	2	28	1.53	-0.115023	92106.9	30702.3	1.174	658	0	1	1	3	1	1	3	2
85442	128	20836.7	2	2015-2016	Male	64	5	3	3	24	1.16	-0.011764	52943	17647.7	1.129	293	1	1	2	3	2	2	2	2
85450	120	19278.7	2	2015-2016	Male	74	3	3	2	22.6	2.02	-0.274752	35245.5	11748.5	1.073	516	0	2	2	3	1	1	3	2
85456	125	33600.5	1	2015-2016	Male	68	3	2	2	25.5	1.91	-0.538308	57200.8	19066.9	0.553	530	0	2	3	3	1	2	1	3
85471	120	24931.4	2	2015-2016	Male	63	5	1	1	21.7	1.99	-0.291959	50278.4	16759.5	1.016	399	0	1	3	3	2	2	1	2
85481	131	23893.9	2	2015-2016	Male	51	2	2	2	28	1.5	-0.106423	49234.4	16411.5	1.174	662	0	1	2	2	1	2	3	2
85487	132	23613.1	2	2015-2016	Male	34	2	2	1	34.8	1.94	-0.478916	69124.1	23041.4	0.644	288	1	1	3	3	1	1	1	1
85489	126	91629.2	2	2015-2016	Male	22	3	3	2	26.8	1.01	0.105257	247258	82419.5	1.287	422	0	1	1	3	1	1	3	2
85491	125	40195.7	2	2015-2016	Male	62	3	1	2	35.9	1.14	0.414093	92750.9	30917	2.958	269	1	1	2	3	2	2	1	2
85531	120	25681.1	2	2015-2016	Male	37	5	3	2	45.5	1.53	0.196424	70968.6	23656.2	2.405	296	1	1	1	3	1	1	1	1
85536	128	11400.7	1	2015-2016	Male	70	1	1	1	30.5	0.93	0.263241	28238.3	9412.76	1.705	195	1	1	2	2	2	2	1	2
85542	121	39879.6	1	2015-2016	Male	20	1	1	1	30.3	1.27	-0.351755	97514.6	32504.9	0.565	219	1	3	1	3	1	2	1	2
85545	121	87241.6	1	2015-2016	Male	74	5	3	3	24.1	1.34	-0.0615251	159495	53165.1	1.163	516	0	2	3	3	1	1	1	2
85562	125	8660.69	1	2015-2016	Male	73	4	3	3	29.7	1.22	0.258622	20504.1	6834.69	2.213	290	1	2	2	3	2	1	2	2
85571	125	9112.31	2	2015-2016	Male	61	4	2	2	37.6	0.78	0.114799	18376.5	6125.5	1.016	151	1	1	2	3	2	2	1	2
85577	133	17025	1	2015-2016	Male	50	1	2	1	28	1.55	-0.421694	40141.6	13380.5	0.587	529	0	1	2	3	1	1	3	2
85584	128	143358	2	2015-2016	Male	47	3	3	3	35.6	1.58	0.250204	309704	103235	2.811	564	0	1	1	3	1	1	2	2
85597	127	11258.8	1	2015-2016	Male	71	1	1	1	24.9	2.28	-0.424448	24958.5	8319.51	0.858	739	0	2	2	3	1	2	2	2
85598	127	16170.4	2	2015-2016	Male	63	2	1	2	23.5	1.29	-0.455451	34459	11486.3	0.452	438	0	3	3	3	2	2	1	2
85630	132	26376.1	2	2015-2016	Male	42	3	3	2	34.9	0.75	0.514105	54805.3	18268.4	2.45	389	0	1	1	3	1	2	1	1
85635	124	22379.9	1	2015-2016	Male	57	4	3	2	27.3	0.59	0.463665	49907.4	16635.8	1.716	367	0	1	3	3	2	1	1	2
85648	132	14532.4	1	2015-2016	Male	67	2	3	1	29	2.07	-0.530641	38806.4	12935.5	0.61	772	0	2	1	3	1	2	2	1
85660	128	16143.3	2	2015-2016	Male	54	5	3	3	21.1	1.68	0.0369044	44455.2	14818.4	1.829	700	0	1	1	3	1	1	2	1
85669	128	72039.9	1	2015-2016	Male	78	3	2	2	36.9	1.32	-0.0345702	123700	41233.3	1.219	215	1	1	2	3	1	2	1	2
85670	123	25686	2	2015-2016	Male	45	2	2	2	38	0.96	0.454209	52474.2	17491.4	2.732	165	1	1	2	2	2	2	2	2
85678	131	77454.5	1	2015-2016	Male	30	3	3	3	50.7	0.96	0.210296	168471	56157	1.558	316	0	3	2	3	2	2	2	2
85681	128	9115.82	1	2015-2016	Male	65	4	3	1	29.1	1.32	-0.11368	20207.9	6735.97	1.016	530	0	1	1	2	1	2	1	3
85685	133	10573.1	1	2015-2016	Male	67	1	3	3	24.6	1.37	-0.245183	21322.5	7107.51	0.779	321	0	1	2	3	2	1	1	2
85727	126	21237.1	2	2015-2016	Male	30	1	3	1	31.4	1.03	0.129865	47149.7	15716.6	1.389	369	0	1	1	3	1	1	3	2
85735	125	13001.6	1	2015-2016	Male	60	2	3	2	29.5	1.94	-0.511101	34718.6	11572.9	0.598	290	1	1	1	3	1	1	1	2
85740	120	22357.9	1	2015-2016	Male	76	3	1	2	25.8	1.37	-0.159912	43362.6	14454.2	0.948	398	0	2	2	3	1	2	1	2
85760	122	119359	1	2015-2016	Male	58	3	2	2	29.9	0.83	0.553532	290245	96748.3	2.969	469	0	1	2	2	2	1	1	1
85790	119	12381	1	2015-2016	Male	60	2	3	1	18.5	1.76	-0.579932	33061.4	11020.5	0.463	528	0	3	3	3	1	1	2	1
85801	126	121801	2	2015-2016	Male	59	3	3	3	31.7	0.88	0.353715	263132	87710.6	1.987	504	0	1	2	3	1	2	1	2
85804	128	18147.8	2	2015-2016	Male	52	5	3	3	23.8	1.24	0.117699	50069.8	16689.9	1.626	710	0	1	1	3	1	1	2	2
85808	125	14673	2	2015-2016	Male	80	3	2	2	25.4	1.27	-0.148116	25195.1	8398.36	0.903	493	0	2	1	3	1	2	2	2
85810	130	17963.2	2	2015-2016	Male	36	5	2	2	26.1	1.32	0.301359	43609.3	14536.4	2.642	286	1	1	2	3	1	1	2	2
85811	126	21220.5	2	2015-2016	Male	57	2	1	2	36.7	0.98	0.547222	45220.6	15073.5	3.455	477	0	1	1	1	2	1	1	2
85815	128	19635.1	2	2015-2016	Male	52	5	3	2	24.6	1.32	-0.0899742	54070.7	18023.6	1.073	307	0	3	1	3	1	1	3	2
85825	132	23200.9	2	2015-2016	Male	42	2	1	2	34.8	1.5	-0.05882	54464.6	18154.9	1.31	528	0	1	1	3	1	2	1	1
85836	127	215977	2	2015-2016	Male	56	3	2	3	22.1	1.27	-0.0553619	521632	173877	1.118	979	0	1	2	2	1	1	1	1
85862	125	14624.5	2	2015-2016	Male	70	3	3	1	28.9	1.09	0.255715	26787.3	8929.09	1.964	439	0	1	1	3	1	1	2	3
85898	133	20027.7	1	2015-2016	Male	47	2	2	1	36.2	0.98	0.228882	41268.1	13756	1.66	401	0	2	3	3	1	2	1	2
85900	122	9810.09	1	2015-2016	Male	65	4	1	2	25.1	1.24	-0.0722324	23225.2	7741.75	1.05	407	0	1	2	3	1	1	2	2
85904	133	15556.7	2	2015-2016	Male	66	2	3	1	30.1	1.14	-0.233431	38532.2	12844.1	0.666	390	0	1	2	3	2	2	3	2
85928	123	150935	2	2015-2016	Male	66	3	3	3	29.3	0.93	0.428588	328298	109433	2.495	272	1	1	2	3	2	1	2	2
85943	121	36812.3	2	2015-2016	Male	33	3	3	2	19.3	1.94	-0.691205	99336.8	33112.3	0.395	645	0	1	1	3	1	1	3	2
85946	120	42951.9	1	2015-2016	Male	49	1	3	3	32.9	0.96	0.591528	95602.1	31867.4	3.748	249	1	2	3	3	2	1	3	2
85951	122	43018.9	2	2015-2016	Male	25	1	2	2	20.3	1.58	-0.405565	105191	35063.6	0.621	391	0	3	1	3	1	1	1	2
85967	121	137236	2	2015-2016	Male	32	3	3	2	22.9	1.34	-0.155365	370328	123443	0.937	602	0	3	1	3	1	1	3	2
85986	130	15916.9	1	2015-2016	Male	77	3	2	2	36.6	1.42	-0.0427098	33136.8	11045.6	1.287	114	1	1	3	3	1	2	1	2
85995	124	22988	2	2015-2016	Male	42	5	3	2	25.3	0.85	1.03658	67271.7	22423.9	9.247	511	0	1	3	3	1	1	2	1
86014	127	26026.5	1	2015-2016	Male	39	1	3	3	28.7	1.47	-0.132288	63640.7	21213.6	1.084	448	0	1	2	3	1	1	3	2
86021	128	42690.7	1	2015-2016	Male	42	1	1	1	28.6	1.76	-0.539649	102076	34025.5	0.508	941	0	2	3	3	1	1	1	2
86034	123	116604	1	2015-2016	Male	48	3	3	3	32.2	1.16	0.210853	266847	88949.1	1.885	530	0	1	1	3	1	2	3	3
86041	133	22209.5	2	2015-2016	Male	35	4	2	1	29.8	1.06	0.164184	49308.6	16436.2	1.547	313	0	1	1	1	1	1	1	2
86052	130	35880.8	1	2015-2016	Male	59	3	3	1	25.3	1.32	-0.192691	77515.1	25838.4	0.847	269	1	1	2	3	1	2	1	2
86100	128	27745.1	1	2015-2016	Male	33	1	1	1	29.1	0.96	0.346923	67843	22614.3	2.134	498	0	1	1	3	1	1	1	2
86126	131	80819.1	1	2015-2016	Male	26	3	3	3	23.8	2.59	-0.98033	218088	72695.9	0.271	657	0	1	1	3	1	1	3	2
86146	122	21802.9	2	2015-2016	Male	40	5	3	1	26.5	1.03	0.302293	63601.4	21200.5	2.066	273	1	1	2	1	1	1	2	2
86157	130	37779.5	1	2015-2016	Male	80	3	3	2	29.1	1.11	0.0564241	90144.2	30048.1	1.264	310	0	1	1	3	2	2	1	2
86176	120	24627.1	1	2015-2016	Male	33	1	1	1	36.5	0.75	0.792485	60218.8	20072.9	4.651	287	1	1	1	3	1	1	1	2
86182	121	20633.3	2	2015-2016	Male	54	1	2	3	26.1	1.16	-0.00755314	51343.6	17114.5	1.14	509	0	1	1	3	2	1	3	2
86183	131	25982.7	2	2015-2016	Male	46	3	2	1	31.1	1.22	-0.194822	52823.5	17607.8	0.779	496	0	1	2	3	1	2	2	1
86185	123	148630	2	2015-2016	Male	53	3	2	3	26.6	1.27	0.273138	340138	113379	2.382	339	0	1	2	3	1	2	1	1
86208	121	166220	2	2015-2016	Male	53	3	3	3	26.2	1.78	-0.0609297	380393	126798	1.547	419	0	1	2	3	1	1	3	2
86215	130	154467	2	2015-2016	Male	63	3	1	3	28.5	1.84	-0.343131	356431	118810	0.835	520	0	1	1	3	2	1	1	3
86231	129	24650.5	1	2015-2016	Male	50	2	3	2	21.2	1.66	-0.134104	57782.9	19261	1.219	651	0	1	1	3	1	1	3	2
86236	132	24361.1	2	2015-2016	Male	34	2	3	2	41.7	1.37	-0.0670525	78966.4	26322.1	1.174	543	0	1	2	3	1	1	3	2
86261	131	83866.8	1	2015-2016	Male	24	3	2	3	37.2	1.06	0.0273881	204488	68162.7	1.129	337	0	1	2	3	1	1	1	2
86281	121	19915.6	2	2015-2016	Male	26	5	3	2	27.6	0.98	0.387717	45641.8	15213.9	2.393	372	0	3	1	3	1	1	3	2
86284	127	39757.6	2	2015-2016	Male	46	1	3	1	29.2	1.09	0.371322	85112.4	28370.8	2.563	329	0	1	3	3	1	1	2	2
86301	130	28599.6	2	2015-2016	Male	26	2	1	1	24.1	1.24	-0.255202	83721.6	27907.2	0.689	1130	0	3	3	3	1	1	2	3
86318	133	46882.5	1	2015-2016	Male	63	3	3	1	25.6	0.88	0.141521	85710.8	28570.3	1.219	414	0	3	2	2	2	1	2	2
86320	127	9508.89	1	2015-2016	Male	80	4	1	1	37.3	1.14	0.063998	21079.3	7026.42	1.321	424	0	1	2	3	1	2	1	1
86334	130	18262.6	2	2015-2016	Male	72	5	3	2	42.1	1.27	0.194394	39723	13241	1.987	56	1	2	1	3	2	2	1	2
86342	126	29890.4	2	2015-2016	Male	31	3	2	1	27.8	1.03	0.316357	85442.2	28480.7	2.134	92	1	3	3	3	1	1	2	1
86360	125	25450.1	1	2015-2016	Male	50	4	1	1	41.2	1.4	-0.337242	62140.9	20713.6	0.644	1180	0	1	1	2	1	1	1	3
86365	121	9267.01	1	2015-2016	Male	68	1	1	1	28.5	1.06	0.0764412	18688.5	6229.5	1.264	663	0	1	2	2	2	1	1	3
[truncated: 573 more rows]
